# Supplementary material for: Preclinical development of an mRNA-based multiepitope immunotherapeutic for glioblastoma
Source: Cancer Immunol Immunother. 2025 Oct 6;74(11):329. doi: 10.1007/s00262-025-04178-x (PMC12500496; doi:10.1007/s00262-025-04178-x)
Supplement: Supplementary file 2 — Supplementary file2 (XLSX 352 KB) [file 262_2025_4178_MOESM2_ESM.xlsx]

## Sheet: Info
HLA class I epitopes were isolated by immunoprecipitation from THP-1 and HEK293T cells transfected with CVGBM mRNA (cond2) or control mRNA (cond1) and identified by untargeted LC-MS/MS (5 technical replicates). For each epitope, the fold change (fc) of the area between conditions (X axis) and the statistical significance of the change (Y axis) is listed.
All CVGBM-derived epitopes were only detected in cells transfected with CVGBM mRNA. Therefore, a sample-specific limit of detection was calculated as the median of the five lowest detected areas and used to calculate the fold change for CVGBM-derived epitopes.
For each peptide is indicated whether it is listed in the Immune Epitope Database (IEDB, www.iedb.org; accessed on 17 October 2024, host: human).
Reference:
Preclinical development of an mRNA-based multiepitope immunotherapeutic for glioblastoma
Johannes Lutz, Randi K. Feist, Tim Sonntag, Esteban Peguero Sánchez, Katharina Wolter, Ronja Bick, Jens Bauer, Juliane S. Walz, Regina Heidenreich
2025
	Peptides in IEDB	Peptides total	Peptides in IEDB of total (%)
HEK enriched for CVGBM	274	278	0.985612
HEK enriched for control	358	369	0.97019
THP1 enriched for CVGBM	972	999	0.972973
THP1 enriched for control	1101	1115	0.987444
Total	2705	2761	0.979717

## Sheet: HEK enriched for CVGBM
peptide	fold enrichment	fc(cond1/cond2)	log2 fc(cond1/cond2)	p_value	corrected p_value	iedb_match	gene_name	description
NLDTLMTYV	1463.25	0.000683411	-10.515	1.59692e-06	0.000119559	TRUE	NLGN4X; CVGBM	neuroligin 4 X-linked
KVFAGIPTV	371.863	0.00268916	-8.53863	1.69531e-07	2.43575e-05	TRUE	PTPRZ1; CVGBM	protein tyrosine phosphatase receptor type Z1
AIIDGVESV	65.4666	0.015275	-6.03269	9.60131e-06	0.000368239	TRUE	PTPRZ1; CVGBM	protein tyrosine phosphatase receptor type Z1
ALFEGKVQL	28.0158	0.0356941	-4.80817	0.0162121	0.0567203	TRUE	WDR19	WD repeat domain 19
SLYGGNAVVEL	22.1315	0.0451845	-4.46803	0.0163651	0.0567554	TRUE	ATP6AP2	ATPase H+ transporting accessory protein 2
FLPSDFFPSV	15.3624	0.0650941	-3.94133	0.0141045	0.051915	TRUE	HBV capsid; CVGBM	Hepatitis B virus capsid protein
GPASRVSQL	8.36335	0.119569	-3.06408	1.74424e-10	5.68622e-08	TRUE	SCAF1	SR-related CTD associated factor 1
KLAEGVLDV	8.13555	0.122917	-3.02424	0.0939741	0.200232	TRUE	PRR14L	proline rich 14 like
TLVDEVFRI	7.50386	0.133265	-2.90763	0.028382	0.0848857	TRUE	RPA2	replication protein A2
ALYVAVVNV	6.75256	0.148092	-2.75544	0.173085	0.31416	TRUE	TMEM147	transmembrane protein 147
LLLTGMLVGGI	6.69946	0.149266	-2.74404	0.0558267	0.138928	FALSE	SLC22A10	solute carrier family 22 member 10
KMYEEFLSKV	6.30326	0.158648	-2.6561	0.0066484	0.029868	TRUE	PRKAR1A; PRKAR1B	protein kinase cAMP-dependent type I regulatory subunit alpha ; protein kinase cAMP-dependent type I regulatory subunit beta
NLMEQPIKV	5.3756	0.186026	-2.42643	0.000151839	0.00210636	TRUE	JUP	junction plakoglobin
IPRDPSQQEL	5.28129	0.189348	-2.40089	0.00417222	0.0211468	TRUE	FASN	fatty acid synthase
YPKRPLLGL	5.23856	0.190892	-2.38917	0.000600756	0.00508692	TRUE	DDX24	DEAD-box helicase 24
NRFNYPFEL	5.21478	0.191763	-2.38261	0.000412445	0.0038973	TRUE	NSUN3	NOP2/Sun RNA methyltransferase 3
ALNEQIARL	4.61232	0.21681	-2.20549	0.00360545	0.0191118	TRUE	NDC80	NDC80 kinetochore complex component
SPSWRLTGF	4.16181	0.24028	-2.05721	0.109648	0.226953	TRUE	SEPHS2	selenophosphate synthetase 2
AIDPHLLLSV	4.04415	0.247271	-2.01584	0.000208199	0.00254263	TRUE	PDS5A	PDS5 cohesin associated factor A
TLWVDPYEV	3.97892	0.251324	-1.99238	0.0158114	0.0560274	TRUE	BTG1; BTG2	BTG anti-proliferation factor 1 ; BTG anti-proliferation factor 2
KIVDFSYSV	3.73765	0.267548	-1.90213	0.0161658	0.0567203	TRUE	BUB1B	BUB1 mitotic checkpoint serine/threonine kinase B
KIADFGWSV	3.43676	0.290972	-1.78105	0.00323922	0.0175998	TRUE	AURKB; AURKA; AURKC	aurora kinase B ; aurora kinase A ; aurora kinase C
NRGINITIY	3.43165	0.291405	-1.7789	0.048591	0.125223	TRUE	EFHC1	EF-hand domain containing 1
NLIEVNEEV	3.41082	0.293185	-1.77012	0.0843861	0.185211	TRUE	CCZ1	CCZ1 homolog, vacuolar protein trafficking and biogenesis associated
LLAEQGYEV	3.3333	0.300003	-1.73695	0.0131512	0.0489158	TRUE	SEL1L	SEL1L adaptor subunit of SYVN1 ubiquitin ligase
YLLPAIVHI	3.2771	0.305148	-1.71242	0.189704	0.333967	TRUE	DDX17; DDX5	DEAD-box helicase 17 ; DEAD-box helicase 5
FRNVEVLIY	3.10039	0.32254	-1.63245	0.0200863	0.0648677	TRUE	RRAGA; RRAGB	Ras related GTP binding A ; Ras related GTP binding B
ALDSGAFQSV	3.0967	0.322925	-1.63073	0.00952165	0.0389444	TRUE	CMAS	cytidine monophosphate N-acetylneuraminic acid synthetase
KLEEIIHQI	2.9904	0.334403	-1.58034	0.00534271	0.0258033	TRUE	RAB3GAP1	RAB3 GTPase activating protein catalytic subunit 1
KLFIGGLNV	2.95166	0.338793	-1.56152	0.00547417	0.0260669	TRUE	HNRNPA0	heterogeneous nuclear ribonucleoprotein A0
AISDFYYTV	2.94191	0.339916	-1.55675	0.0804343	0.178987	TRUE	SELENON	selenoprotein N
SLFPHNPQFI	2.8762	0.347681	-1.52416	0.0218842	0.0690556	TRUE	RPF1	ribosome production factor 1 homolog
SIIGRLLEV	2.84358	0.35167	-1.50771	0.00106576	0.00739232	TRUE	PPP1CA	protein phosphatase 1 catalytic subunit alpha
KLFNEFIQL	2.84122	0.351962	-1.50651	0.00985222	0.0394089	TRUE	WDR3	WD repeat domain 3
SRAPVFLQF	2.81738	0.35494	-1.49435	0.000347428	0.00348497	TRUE	TMEM259	transmembrane protein 259
SPRKPPLFL	2.80133	0.356974	-1.48611	9.80087e-07	9.12881e-05	TRUE	RTKN2	rhotekin 2
IPRTPLSPSPM	2.78212	0.359438	-1.47618	0.000442677	0.00398902	TRUE	SPECC1L	sperm antigen with calponin homology and coiled-coil domains 1 like
FMFDEKLVTV	2.66125	0.375763	-1.41211	0.0150035	0.0537488	TRUE	PPP6C	protein phosphatase 6 catalytic subunit
FLLGPRLVLA	2.65453	0.376714	-1.40846	0.00560928	0.0260669	TRUE	TMED10	transmembrane p24 trafficking protein 10
GMDLVVKTV	2.62483	0.380977	-1.39222	0.0109244	0.0426511	TRUE	IFT27	intraflagellar transport 27
KYFDEHYEY	2.60255	0.384239	-1.37993	0.0010018	0.00713547	TRUE	CKS2	CDC28 protein kinase regulatory subunit 2
KLYDGFQYL	2.49245	0.401212	-1.31756	0.0104947	0.04147	TRUE	PI4KB	phosphatidylinositol 4-kinase beta
FLASESLIKQI	2.48227	0.402857	-1.31166	0.153721	0.29051	TRUE	RPL10A	ribosomal protein L10a
SLLDIIEKV	2.47123	0.404657	-1.30523	0.00601117	0.0276006	TRUE	TSC2	TSC complex subunit 2
TLAKYLMEL	2.43897	0.410009	-1.28627	0.000515531	0.00454225	TRUE	CCNB1; CCNB2	cyclin B1 ; cyclin B2
KVLDFEHFL	2.4284	0.411794	-1.28001	0.0238707	0.0741127	TRUE	MYL6	myosin light chain 6
RLDDAIHVL	2.3916	0.41813	-1.25798	0.0011364	0.00763851	TRUE	TCF4; TCF12	transcription factor 4 ; transcription factor 12
YKSEITEL	2.33498	0.428269	-1.22341	0.056054	0.138963	TRUE	KRT10	keratin 10
SLFRVITEV	2.25554	0.443353	-1.17347	0.0279703	0.0840397	TRUE	EXT2	exostosin glycosyltransferase 2
KLVEFDFLGA	2.19057	0.456502	-1.13131	0.00310516	0.0171064	TRUE	TACC3	transforming acidic coiled-coil containing protein 3
GPRPITQSEL	2.18968	0.456687	-1.13072	0.036678	0.104428	TRUE	UBL7	ubiquitin like 7
NYYGKYIAL	2.1757	0.459621	-1.12148	0.0462604	0.122113	TRUE	MCM8	minichromosome maintenance 8 homologous recombination repair factor
HPRVPSLTTV	2.17222	0.460359	-1.11917	0.158739	0.296556	TRUE	KIFC1	kinesin family member C1
AVAGADVIITV	2.16836	0.461178	-1.1166	0.178496	0.318848	TRUE	CRYM	crystallin mu
YGLPVVVKL	2.15341	0.46438	-1.10662	0.0396212	0.109928	TRUE	CTNNB1	catenin beta 1
TLWGIQKEL	2.13431	0.468536	-1.09377	0.060491	0.146832	TRUE	LDHA	lactate dehydrogenase A
FLMDFIHQV	2.10021	0.476143	-1.07053	0.000743765	0.00571889	TRUE	NUP133	nucleoporin 133
SLLATAILGA	2.08987	0.478498	-1.06342	0.000322347	0.00338915	TRUE	TMEM168	transmembrane protein 168
SLLDKIIGA	2.08987	0.478498	-1.06342	0.000322347	0.00338915	TRUE	CAVIN1	caveolae associated protein 1
KILDLETQL	2.06712	0.483765	-1.04762	0.205792	0.350331	TRUE	ODF2	outer dense fiber of sperm tails 2
TLITDGMRSV	2.02423	0.494014	-1.01738	2.5978e-05	0.000627322	TRUE	CPSF1	cleavage and polyadenylation specific factor 1
ALFQRPPLI	1.97588	0.506103	-0.982497	2.83348e-06	0.000167948	TRUE	DKC1	dyskerin pseudouridine synthase 1
KIFEMGPVFTL	1.97394	0.5066	-0.98108	0.0389793	0.109075	TRUE	MT-CO2	mitochondrially encoded cytochrome c oxidase II
VPDAKIRIF	1.96673	0.508457	-0.975801	0.00110515	0.00758482	TRUE	RPL10; RPL10L	ribosomal protein L10 ; ribosomal protein L10 like
APFLRNVEL	1.9513	0.512479	-0.964435	0.0653827	0.153344	TRUE	CNOT1	CCR4-NOT transcription complex subunit 1
NVFEGFYGV	1.9414	0.515091	-0.9571	0.266143	0.413155	TRUE	FLVCR1	FLVCR choline and heme transporter 1
VLISGVVHEI	1.90954	0.523687	-0.933223	0.107154	0.223208	TRUE	MBTPS2	membrane bound transcription factor peptidase, site 2
ALESFLKQV	1.88574	0.530295	-0.915134	0.473945	0.597702	TRUE	PRKDC	protein kinase, DNA-activated, catalytic subunit
TLADVLYHV	1.88177	0.531415	-0.912088	0.173463	0.31416	TRUE	ASH2L	ASH2 like, histone lysine methyltransferase complex subunit
RLIDLPGTEL	1.87057	0.534596	-0.903479	0.488298	0.609905	TRUE	ARHGAP19	Rho GTPase activating protein 19
SQFETEFYI	1.83361	0.545372	-0.874689	0.0147724	0.0532132	TRUE	VPS41	VPS41 subunit of HOPS complex
ALLDKLYAL	1.82789	0.547079	-0.870178	0.00824957	0.035155	TRUE	IMP3	IMP U3 small nucleolar ribonucleoprotein 3
RVFSDIIYTV	1.8229	0.548575	-0.866238	0.0258979	0.0792742	TRUE	THOC2	THO complex subunit 2
SLAEVLQQL	1.79721	0.556418	-0.84576	0.330466	0.473548	TRUE	RETSAT	retinol saturase
SPNSYFMDV	1.79077	0.558419	-0.84058	0.147426	0.281881	TRUE	RPS27; RPS27L	ribosomal protein S27 ; ribosomal protein S27 like
AILPTSIFL	1.77687	0.562788	-0.829336	0.248018	0.399412	TRUE	PRMT5	protein arginine methyltransferase 5
TLFSEPKFAQV	1.71842	0.581929	-0.781084	0.0724676	0.16463	TRUE	C1orf198	chromosome 1 open reading frame 198
FLAPWATIA	1.68155	0.59469	-0.74979	0.465671	0.593867	TRUE	PRCP	prolylcarboxypeptidase
YQAPDIDVQL	1.66524	0.600513	-0.735732	0.402851	0.53709	TRUE	NOP53	NOP53 ribosome biogenesis factor
SLIDQFFGV	1.66491	0.600633	-0.735444	0.0408652	0.11195	TRUE	USP14	ubiquitin specific peptidase 14
LLLAAPAQA	1.63931	0.610014	-0.713087	0.168041	0.308627	TRUE	GM2A	ganglioside GM2 activator
ILQDGRIFI	1.61939	0.617517	-0.69545	0.0020647	0.0121278	TRUE	SNRPN; SNRPB	small nuclear ribonucleoprotein polypeptide N ; small nuclear ribonucleoprotein polypeptides B and B1
LLPEGPPAI	1.61241	0.620188	-0.689222	0.0615074	0.147458	TRUE	HERPUD1	homocysteine inducible ER protein with ubiquitin like domain 1
ALFPERITV	1.60964	0.621256	-0.68674	0.0585569	0.14353	TRUE	ATAT1	alpha tubulin acetyltransferase 1
YLDPSLNSL	1.59183	0.628206	-0.67069	0.323131	0.466452	TRUE	RADX	RPA1 related single stranded DNA binding protein, X-linked
SVITQVFHV	1.58095	0.632531	-0.660793	0.00141275	0.0088367	TRUE	HDLBP	high density lipoprotein binding protein
TLSEVTNQL	1.56493	0.639008	-0.646095	0.472528	0.59707	TRUE	SIK2	salt inducible kinase 2
ALYDVRTILL	1.56475	0.639078	-0.645936	0.433881	0.56129	TRUE	UBE2C	ubiquitin conjugating enzyme E2 C
RLDELGGVYL	1.56449	0.639185	-0.645694	0.000101394	0.00160585	TRUE	RPN2	ribophorin II
AMVDVIFADV	1.55463	0.64324	-0.636571	0.339403	0.482114	FALSE	FBL	fibrillarin
AMIELVERL	1.54446	0.647473	-0.627107	0.229045	0.381937	TRUE	TRIM44	tripartite motif containing 44
MLIQENQEL	1.54306	0.648063	-0.625794	0.15123	0.288179	TRUE	WTAP	WT1 associated protein
GLADKVYFL	1.54002	0.649344	-0.622945	0.00447222	0.0224299	TRUE	CAD	carbamoyl-phosphate synthetase 2, aspartate transcarbamylase, and dihydroorotase
AIQDEIRSV	1.53918	0.649697	-0.622162	0.190278	0.333967	TRUE	MAD2L1	mitotic arrest deficient 2 like 1
MLLSVVFVGL	1.5325	0.652528	-0.615888	0.360609	0.497425	FALSE	SORCS3; SORCS1	sortilin related VPS10 domain containing receptor 3 ; sortilin related VPS10 domain containing receptor 1
NRLLEATSY	1.50572	0.664136	-0.59045	0.301782	0.448204	TRUE	KDM1A	lysine demethylase 1A
KVFSAFITV	1.5028	0.665423	-0.587656	0.0181254	0.0611782	TRUE	NUP188	nucleoporin 188
TLTEEGVIKV	1.49961	0.666841	-0.584585	0.280432	0.425213	TRUE	GTPBP4	GTP binding protein 4
KLLEPVLLL	1.49923	0.667011	-0.584217	0.0477119	0.124502	TRUE	RPS16	ribosomal protein S16
ALIEGQFMA	1.49882	0.667191	-0.583828	0.155487	0.292999	TRUE	XYLB	xylulokinase
AMPPPPPQGV	1.48896	0.671608	-0.574308	0.477315	0.60079	TRUE	RAD21	RAD21 cohesin complex component
KVIDEIYRV	1.48663	0.672662	-0.572046	0.00850301	0.0359997	TRUE	FBXO28	F-box protein 28
ALDTSNVMV	1.47213	0.679288	-0.557905	0.161095	0.298606	TRUE	INF2	inverted formin 2
VLLKARLVPA	1.46662	0.681839	-0.552497	0.000971581	0.00711765	TRUE	FAM171B	family with sequence similarity 171 member B
RISDVHFSV	1.46208	0.683958	-0.548021	0.000534901	0.00465007	TRUE	CBX6	chromobox 6
SPKLPVSSL	1.45891	0.685441	-0.544895	0.259361	0.409452	TRUE	ARID3A	AT-rich interaction domain 3A
TLIDLPGITKV	1.4422	0.693384	-0.528273	0.0639824	0.150912	TRUE	DNM2; DNM3	dynamin 2 ; dynamin 3
LPAKILVEF	1.43546	0.696639	-0.521516	0.000763103	0.00571889	TRUE	ZWINT	ZW10 interacting kinetochore protein
ALKDLINEA	1.41805	0.705195	-0.503906	0.536731	0.655334	TRUE	PCNA	proliferating cell nuclear antigen
SLLDLEQKL	1.41741	0.705511	-0.50326	0.0820669	0.181999	TRUE	PEX3	peroxisomal biogenesis factor 3
SLWFKPEEL	1.41524	0.706593	-0.501049	0.261996	0.411618	TRUE	NME2	NME/NM23 nucleoside diphosphate kinase 2
GLDIDGIYRV	1.40318	0.712667	-0.488699	0.000117223	0.00177743	TRUE	ARHGAP12	Rho GTPase activating protein 12
MLLSIGMLM	1.40051	0.714025	-0.485953	0.322655	0.466452	TRUE	RNF13	ring finger protein 13
ALPPVLTTV	1.39913	0.71473	-0.484529	0.437266	0.56455	TRUE	LARP1	La ribonucleoprotein 1, translational regulator
NMNEIVAQI	1.383	0.723067	-0.467799	0.248714	0.399412	TRUE	AP3S2	adaptor related protein complex 3 subunit sigma 2
LLAAWTARA	1.3783	0.725533	-0.462886	0.157024	0.294194	TRUE	APP	amyloid beta precursor protein
SPAKNPSSLF	1.37404	0.727781	-0.458424	0.338862	0.482114	TRUE	DDX24	DEAD-box helicase 24
YLDPSVLSGV	1.36601	0.732062	-0.449963	0.412422	0.545435	TRUE	ARL6IP1	ADP ribosylation factor like GTPase 6 interacting protein 1
GLIDDYSMV	1.353	0.739098	-0.436163	0.227026	0.37954	TRUE	GPN3	GPN-loop GTPase 3
SLLESVQKL	1.35202	0.739634	-0.435116	0.338402	0.482114	TRUE	ATR	ATR serine/threonine kinase
FLLDGFPRTV	1.34594	0.742976	-0.428612	0.273577	0.420561	TRUE	AK2	adenylate kinase 2
TRNDYVMMY	1.3406	0.745932	-0.422883	0.191058	0.333967	TRUE	XPO6	exportin 6
ILDPHVVLL	1.33562	0.748714	-0.417513	0.13596	0.266548	TRUE	NUP88	nucleoporin 88
SLKEIVINV	1.33014	0.7518	-0.411579	0.231676	0.384359	TRUE	STOML2	stomatin like 2
SMADFLLETTV	1.32957	0.752124	-0.410957	0.0293644	0.0874228	FALSE	HAUS6	HAUS augmin like complex subunit 6
ALDGKIYEL	1.32445	0.75503	-0.405394	0.373951	0.510075	TRUE	ARHGAP5	Rho GTPase activating protein 5
LLDRFLATV	1.31659	0.75954	-0.396803	0.293185	0.439441	TRUE	CCNI	cyclin I
ALLDRIVSV	1.31605	0.759848	-0.396217	0.000360122	0.00355757	TRUE	NUP205	nucleoporin 205
GMQGAGIQGV	1.31593	0.75992	-0.39608	0.22471	0.376634	TRUE	CSTF2T	cleavage stimulation factor subunit 2 tau variant
ILAEEQFIL	1.31161	0.76242	-0.391341	0.366525	0.502047	TRUE	DCTN3	dynactin subunit 3
YNIQKESTL	1.30304	0.767434	-0.381885	0.0153532	0.0547009	TRUE	UBA52; RPS27A; UBC; UBB	ubiquitin A-52 residue ribosomal protein fusion product 1 ; ribosomal protein S27a ; ubiquitin C ; ubiquitin B
YLDKVQAL	1.29993	0.769273	-0.378433	0.295629	0.442087	TRUE	KRT9	keratin 9
TIAEGLTLAQV	1.29925	0.769675	-0.377678	0.323369	0.466452	TRUE	GLYR1	glyoxylate reductase 1 homolog
ILDGSGYFDV	1.29389	0.772865	-0.371711	0.505404	0.627663	TRUE	ADI1	acireductone dioxygenase 1
SLLPPTALVGL	1.29359	0.773044	-0.371378	0.572995	0.688016	TRUE	SEC23A	SEC23 homolog A, COPII coat complex component
ALHDILTEI	1.29167	0.774192	-0.369236	0.0200971	0.0648677	TRUE	RFC5	replication factor C subunit 5
NVPDSFNEV	1.28849	0.776103	-0.365679	0.307668	0.450785	TRUE	INTS2	integrator complex subunit 2
NAAPGVDLTQL	1.281	0.780639	-0.357273	0.32706	0.469824	TRUE	KRT10	keratin 10
ALGFYPAEITL	1.27504	0.784287	-0.350547	0.634764	0.729923	TRUE	HLA-F; HLA-A; HLA-E; HLA-C; HLA-B	major histocompatibility complex, class I, F ; major histocompatibility complex, class I, A ; major histocompatibility complex, class I, E ; major histocompatibility complex, class I, C ; major histocompatibility complex, class I, B
RLLEATSYL	1.27477	0.784454	-0.350239	0.0360476	0.103538	TRUE	KDM1A	lysine demethylase 1A
KLHGVNINV	1.26774	0.788806	-0.342258	0.000132052	0.00191329	TRUE	RBM4; RBM4B	RNA binding motif protein 4 ; RNA binding motif protein 4B
SLLPEGPPAI	1.26599	0.789895	-0.340267	0.104587	0.219262	TRUE	HERPUD1	homocysteine inducible ER protein with ubiquitin like domain 1
LLLAAARLAAA	1.2602	0.793526	-0.33365	0.00676101	0.0299876	TRUE	PDIA3	protein disulfide isomerase family A member 3
KLSLVAAML	1.24115	0.805708	-0.311672	0.021655	0.0688734	TRUE	HSPA5	heat shock protein family A (Hsp70) member 5
SLFPGKLEV	1.23779	0.807894	-0.307762	0.000191198	0.00239733	TRUE	FLII	FLII actin remodeling protein
SLAEFVQSL	1.23567	0.80928	-0.305289	0.639094	0.731034	TRUE	USP7	ubiquitin specific peptidase 7
TVMDSKIVQV	1.23411	0.810303	-0.303467	0.152139	0.288356	TRUE	KPNA5; KPNA1; KPNA6	karyopherin subunit alpha 5 ; karyopherin subunit alpha 1 ; karyopherin subunit alpha 6
RQPDSGISSI	1.23054	0.81265	-0.299294	0.386066	0.523102	TRUE	RPN1	ribophorin I
SLFGGSVKL	1.22934	0.813442	-0.297888	0.00142309	0.0088367	TRUE	PDCD6IP	programmed cell death 6 interacting protein
NLAEKLIGV	1.22898	0.813681	-0.297464	0.0338414	0.098065	TRUE	RALGAPB	Ral GTPase activating protein non-catalytic subunit beta
ALVENLRGAL	1.22185	0.818434	-0.289062	0.639091	0.731034	TRUE	DUOX1	dual oxidase 1
GLLENIRQL	1.22185	0.818434	-0.289062	0.639091	0.731034	TRUE	KIF3A	kinesin family member 3A
AANPNRFITL	1.21764	0.821264	-0.284082	0.603461	0.712998	TRUE	TRRAP	transformation/transcription domain associated protein
RLFNDPVAMV	1.21391	0.823783	-0.279664	0.660789	0.751885	TRUE	ALG3	ALG3 alpha-1,3- mannosyltransferase
SLFAGGMLRV	1.20984	0.826556	-0.274815	0.0508697	0.130067	TRUE	TMED9	transmembrane p24 trafficking protein 9
NREVATNSEL	1.20233	0.831716	-0.265837	0.0672579	0.156615	TRUE	KRT14; KRT17	keratin 14 ; keratin 17
AMYPDQVQL	1.19961	0.833604	-0.262566	0.121608	0.245476	TRUE	FBXO21	F-box protein 21
AVDPNRAVPL	1.19678	0.835576	-0.259158	0.000366213	0.00356375	TRUE	NOP16	NOP16 nucleolar protein
GLFQGKTPL	1.18429	0.84439	-0.244018	0.675205	0.759836	TRUE	TPX2	TPX2 microtubule nucleation factor
VLFSSPPVILL	1.17669	0.84984	-0.234736	0.715665	0.793511	TRUE	PRNP	prion protein (Kanno blood group)
GMYVFLHAV	1.17552	0.850689	-0.233297	0.721846	0.796351	TRUE	ORMDL1	ORMDL sphingolipid biosynthesis regulator 1
ALLTGIISKA	1.17108	0.853911	-0.227842	0.12541	0.251592	TRUE	NUP205	nucleoporin 205
GMLDGLVNV	1.16827	0.855966	-0.224374	0.237322	0.386803	TRUE	DNAJC10	DnaJ heat shock protein family (Hsp40) member C10
KISTITPQI	1.16689	0.856982	-0.222664	0.39454	0.5293	TRUE	CDC27	cell division cycle 27
GLLPDVPSL	1.1584	0.86326	-0.212133	0.562983	0.677242	TRUE	MBOAT7	membrane bound O-acyltransferase domain containing 7
NARLAADDF	1.15793	0.863608	-0.211552	0.0611491	0.147458	TRUE	KRT15; KRT13; KRT14; KRT18; KRT28; KRT24; KRT16; KRT19; KRT10; KRT17	keratin 15 ; keratin 13 ; keratin 14 ; keratin 18 ; keratin 28 ; keratin 24 ; keratin 16 ; keratin 19 ; keratin 10 ; keratin 17
SLADLQNDEV	1.15525	0.865613	-0.208206	0.0174074	0.0600508	TRUE	RPS3A	ribosomal protein S3A
SLADFMQEV	1.14999	0.869572	-0.201623	0.386447	0.523102	TRUE	CNOT1	CCR4-NOT transcription complex subunit 1
YLFPETEFI	1.1494	0.87002	-0.20088	0.661965	0.751885	TRUE	TBX3	T-box transcription factor 3
SVIEQLFFV	1.14886	0.870426	-0.200206	0.668194	0.755048	TRUE	NR2F1; NR2F2	nuclear receptor subfamily 2 group F member 1 ; nuclear receptor subfamily 2 group F member 2
GLAEEVQRL	1.14444	0.873794	-0.194636	0.631753	0.728667	TRUE	INA	internexin neuronal intermediate filament protein alpha
AVLELKNEL	1.14077	0.876598	-0.190012	0.602435	0.712998	TRUE	PTK2B	protein tyrosine kinase 2 beta
LLLSLPAGADV	1.13764	0.879009	-0.18605	0.613784	0.718862	TRUE	GPC6	glypican 6
ATYVFLHTV	1.1376	0.879043	-0.185994	0.590798	0.703814	TRUE	ORMDL2	ORMDL sphingolipid biosynthesis regulator 2
RPKKPGQSF	1.13732	0.879258	-0.185641	0.34413	0.484606	TRUE	U2SURP	U2 snRNP associated SURP domain containing
YMMPVNSEV	1.13681	0.879656	-0.184988	0.0313302	0.0928512	TRUE	NUF2	NUF2 component of NDC80 kinetochore complex
LLGPRLVLA	1.13454	0.881416	-0.182105	0.00017017	0.00226431	TRUE	TMED10	transmembrane p24 trafficking protein 10
GPREAFRQL	1.1335	0.882224	-0.180783	0.00394436	0.0205098	TRUE	SCAND1	SCAN domain containing 1
SLAQYLINV	1.13185	0.883511	-0.17868	0.235665	0.386803	TRUE	PCBP2	poly(rC) binding protein 2
ALGTDAEGQKV	1.12794	0.886568	-0.173696	0.0569541	0.140659	TRUE	STXBP3	syntaxin binding protein 3
RLPDDDPTAV	1.12738	0.887014	-0.172971	0.251807	0.401414	TRUE	COPG2	COPI coat complex subunit gamma 2
NLDNPIQTV	1.1257	0.888333	-0.170828	0.586635	0.700524	TRUE	NOMO2; NOMO1; NOMO3	NODAL modulator 2 ; NODAL modulator 1 ; NODAL modulator 3
VLRPGTAL	1.12528	0.888667	-0.170284	0.176674	0.317332	TRUE	EPPK1	epiplakin 1
NIFPNPEATFV	1.12331	0.890229	-0.167751	0.454147	0.583478	TRUE	SUPT16H	SPT16 homolog, facilitates chromatin remodeling subunit
SQVPEVTTV	1.12145	0.891702	-0.165366	0.863108	0.909122	TRUE	PIK3R4	phosphoinositide-3-kinase regulatory subunit 4
ALLERGYSL	1.1213	0.891819	-0.165177	0.83521	0.888347	TRUE	SHMT2	serine hydroxymethyltransferase 2
ALQQAKEDL	1.11085	0.900211	-0.151664	0.276719	0.420561	TRUE	KRT2; KRT1	keratin 2 ; keratin 1
LLFEGEKITI	1.10825	0.902328	-0.148277	0.531035	0.649596	TRUE	POLR2J3; POLR2J2	RNA polymerase II subunit J3 ; RNA polymerase II subunit J2
ALVVQVAEA	1.1069	0.903422	-0.146529	0.00655305	0.0296708	TRUE	HEXB	hexosaminidase subunit beta
NLASFIEQV	1.10462	0.905289	-0.14355	0.366423	0.502047	TRUE	PCBD1	pterin-4 alpha-carbinolamine dehydratase 1
GLIDGRLTI	1.10366	0.906075	-0.142297	0.0269533	0.081867	TRUE	SPCS2	signal peptidase complex subunit 2
VLLPEGGITAI	1.09998	0.909104	-0.137483	0.556254	0.671625	TRUE	RBM19	RNA binding motif protein 19
SLLEKSLGL	1.09863	0.910228	-0.1357	0.178295	0.318848	TRUE	EEF1E1	eukaryotic translation elongation factor 1 epsilon 1
KLQEFLQTL	1.09284	0.915048	-0.128081	0.733993	0.807021	TRUE	FANCI	FA complementation group I
KILPTLEAV	1.09273	0.915137	-0.12794	0.109603	0.226953	TRUE	ILF2	interleukin enhancer binding factor 2
ALAPGLPTA	1.09084	0.916725	-0.12544	0.0536932	0.135166	TRUE	NENF	neudesin neurotrophic factor
KLGAVFNQV	1.08909	0.9182	-0.12312	0.746162	0.817644	TRUE	SF3B3	splicing factor 3b subunit 3
NPASKVIAL	1.0869	0.920051	-0.120214	0.0162679	0.0567203	TRUE	CLTCL1; CLTC	clathrin heavy chain like 1 ; clathrin heavy chain
ITAPPSRVL	1.08508	0.921587	-0.117807	0.0224316	0.0703143	TRUE	SCD	stearoyl-CoA desaturase
APRQPGLMA	1.08491	0.921734	-0.117577	0.129387	0.256414	TRUE	CHCHD2	coiled-coil-helix-coiled-coil-helix domain containing 2
VLFENTDSVHL	1.08471	0.921902	-0.117315	0.574132	0.688114	TRUE	RBM34	RNA binding motif protein 34
SMDNNRSLDL	1.08109	0.924989	-0.112492	0.30766	0.450785	TRUE	KRT77; KRT1; KRT3	keratin 77 ; keratin 1 ; keratin 3
SMDNSRNLDL	1.08109	0.924989	-0.112492	0.30766	0.450785	TRUE	KRT2	keratin 2
KVADLVLML	1.07934	0.926495	-0.110146	0.785735	0.8524	TRUE	AGAP9; BMS1	ArfGAP with GTPase domain, ankyrin repeat and PH domain 9 ; BMS1 ribosome biogenesis factor
NVRPPNTAL	1.07893	0.926841	-0.109606	0.0474152	0.124502	TRUE	GEN1	GEN1 Holliday junction 5' flap endonuclease
GQIEVVPEV	1.07665	0.92881	-0.106545	0.0724281	0.16463	TRUE	PHF3	PHD finger protein 3
RLYDPASGTISL	1.07408	0.931026	-0.103107	0.0258077	0.0792742	TRUE	ABCB10	ATP binding cassette subfamily B member 10
KLSEYEMSI	1.07327	0.931736	-0.102007	0.890854	0.932323	TRUE	ATAD1	ATPase family AAA domain containing 1
AIVDKVPSV	1.07173	0.933071	-0.0999419	0.0680793	0.157963	TRUE	COPG1	COPI coat complex subunit gamma 1
YIFEEPFTI	1.07105	0.93366	-0.0990303	0.753254	0.82403	TRUE	PFKM	phosphofructokinase, muscle
YKSPVILL	1.06752	0.936751	-0.0942622	0.78834	0.8524	TRUE	FANCI	FA complementation group I
KVGPVPVLV	1.06279	0.940917	-0.0878608	0.327147	0.469824	TRUE	SEC61B	SEC61 translocon subunit beta
ALNENINQV	1.06259	0.941094	-0.0875897	0.165642	0.30508	TRUE	PANK2	pantothenate kinase 2
LVQNNQLVSL	1.06233	0.941323	-0.0872385	0.562085	0.677242	TRUE	HSF2	heat shock transcription factor 2
SYNDYVREF	1.06218	0.941459	-0.0870292	0.815528	0.874205	TRUE	YTHDC1	YTH N6-methyladenosine RNA binding protein C1
RLYQGINQL	1.06127	0.942269	-0.0857886	0.847206	0.898176	TRUE	MSH2	mutS homolog 2
SLAEGSVTSV	1.0546	0.94823	-0.0766914	0.432291	0.560963	TRUE	XRCC5	X-ray repair cross complementing 5
APRAPPGPAGL	1.04897	0.95332	-0.0689683	0.360862	0.497425	TRUE	STRN4	striatin 4
SYQGKGFVM	1.04624	0.955807	-0.0652086	0.413425	0.545654	TRUE	NECTIN2	nectin cell adhesion molecule 2
RPQTGLSFL	1.0462	0.955843	-0.0651543	0.528626	0.649596	TRUE	PSMC4	proteasome 26S subunit, ATPase 4
VMDSKIVQV	1.04593	0.956084	-0.0647911	0.215054	0.362313	TRUE	KPNA5; KPNA1; KPNA6	karyopherin subunit alpha 5 ; karyopherin subunit alpha 1 ; karyopherin subunit alpha 6
SLFSSPPEI	1.04514	0.956807	-0.0637002	0.371088	0.507231	TRUE	STXBP4	syntaxin binding protein 4
LLDPASGDLVI	1.04468	0.957227	-0.0630669	0.893248	0.93333	TRUE	KIF22	kinesin family member 22
LMVDHVTEV	1.04433	0.957549	-0.0625813	0.233849	0.385444	TRUE	SRA1	steroid receptor RNA activator 1
NMVAKVDEV	1.04372	0.958108	-0.0617399	0.306613	0.450785	TRUE	RPL10A	ribosomal protein L10a
SLDQPTQTV	1.03986	0.961672	-0.0563828	0.35164	0.489404	TRUE	EIF3C; EIF3CL	eukaryotic translation initiation factor 3 subunit C ; eukaryotic translation initiation factor 3 subunit C like
NMYGKVVTV	1.0395	0.961999	-0.0558926	0.543919	0.6604	TRUE	SUPT5H	SPT5 homolog, DSIF elongation factor subunit
AAGPPISEGKY	1.03943	0.962067	-0.0557902	0.628573	0.728667	TRUE	CDSN	corneodesmosin
RPPPIGAEV	1.03834	0.96308	-0.0542729	0.222066	0.373163	TRUE	MCL1	MCL1 apoptosis regulator, BCL2 family member
SVLKSIQEV	1.03747	0.963879	-0.0530763	0.614119	0.718862	TRUE	MTREX	Mtr4 exosome RNA helicase
YRPLPSLEL	1.03676	0.964541	-0.0520861	0.915534	0.946915	TRUE	ELOA	elongin A
SILSEVQQA	1.03659	0.964706	-0.0518393	0.801413	0.862246	TRUE	PARP1	poly(ADP-ribose) polymerase 1
KLGSVPVTV	1.03585	0.965393	-0.0508116	0.200089	0.345128	TRUE	TCAF1	TRPM8 channel associated factor 1
RLQEEINEV	1.03113	0.96981	-0.0442254	0.60899	0.716718	TRUE	IKBIP	IKBKB interacting protein
SQMPTVIYV	1.02984	0.971022	-0.0424241	0.821551	0.876679	TRUE	LRIF1	ligand dependent nuclear receptor interacting factor 1
YKVEYPIMY	1.02978	0.971082	-0.0423354	0.878689	0.924041	TRUE	MGST3	microsomal glutathione S-transferase 3
RPKDPNNLL	1.02946	0.971386	-0.0418834	0.604895	0.713185	TRUE	PSMD12	proteasome 26S subunit, non-ATPase 12
RPQAPATVGL	1.02942	0.97142	-0.0418336	0.447058	0.576051	TRUE	ELOB	elongin B
AQDFRVLYV	1.02872	0.972085	-0.040846	0.941669	0.965234	TRUE	DPH1	diphthamide biosynthesis 1
IARLPSSTL	1.02869	0.972106	-0.0408149	0.337145	0.482059	TRUE	KIF18B	kinesin family member 18B
SMSGPLIGV	1.02515	0.975466	-0.035837	0.466508	0.593867	TRUE	URB2	URB2 ribosome biogenesis homolog
ALQEVLKTA	1.02495	0.975653	-0.0355604	0.632554	0.728667	TRUE	RPS12	ribosomal protein S12
KIAPNTPQL	1.02487	0.975734	-0.0354405	0.483235	0.605902	TRUE	NOMO2; NOMO3; NOMO1	NODAL modulator 2 ; NODAL modulator 3 ; NODAL modulator 1
ATIGELAQV	1.02448	0.976107	-0.034889	0.524122	0.645988	TRUE	MTOR	mechanistic target of rapamycin kinase
SLAEPRVSV	1.02436	0.976222	-0.0347195	0.418054	0.548594	TRUE	FASN	fatty acid synthase
KPPNGFSAI	1.02396	0.976601	-0.0341594	0.923994	0.951729	TRUE	BCOR	BCL6 corepressor
TLAEIAKVEL	1.02387	0.976683	-0.0340382	0.936364	0.962948	TRUE	NONO	non-POU domain containing octamer binding
GQISEVVVV	1.02303	0.977488	-0.0328497	0.554852	0.671175	TRUE	CIRBP	cold inducible RNA binding protein
KIIDIQEKV	1.02252	0.977975	-0.0321304	0.583711	0.698312	TRUE	TPR	translocated promoter region, nuclear basket protein
AYLAGEDFYI	1.021	0.979429	-0.0299867	0.857826	0.906487	TRUE	MOCOS	molybdenum cofactor sulfurase
IQFDTDFYI	1.021	0.979429	-0.0299867	0.857826	0.906487	TRUE	CSMD3	CUB and Sushi multiple domains 3
KVFDPVPVGV	1.01954	0.980833	-0.0279211	0.346531	0.485889	TRUE	DHX9	DExH-box helicase 9
FLLEKGYEV	1.01915	0.981212	-0.027363	0.888516	0.93177	TRUE	GMDS	GDP-mannose 4,6-dehydratase
SMLEDVQRA	1.0182	0.982127	-0.0260178	0.963243	0.973697	TRUE	RBM28	RNA binding motif protein 28
SLLSHVEQL	1.01736	0.982941	-0.0248236	0.761146	0.829878	TRUE	MAD2L2	mitotic arrest deficient 2 like 2
YAFPKSITV	1.01736	0.982941	-0.0248236	0.761146	0.829878	TRUE	SLC16A1	solute carrier family 16 member 1
TMIDFPQMV	1.01651	0.983757	-0.0236262	0.952901	0.970768	TRUE	RIOK2	RIO kinase 2
RVSDINFTL	1.01559	0.984649	-0.0223184	0.511076	0.632299	TRUE	PPP6R3	protein phosphatase 6 regulatory subunit 3
VMVDGKPVNL	1.01509	0.985133	-0.02161	0.623563	0.724712	TRUE	RAC3; RAC1	Rac family small GTPase 3 ; Rac family small GTPase 1
APRPASGPIRP	1.01484	0.985376	-0.021254	0.681381	0.763334	TRUE	RPL13	ribosomal protein L13
KVAPAPAVV	1.01479	0.985425	-0.0211825	0.673148	0.75933	TRUE	RPL7A	ribosomal protein L7a
ILDQKINEV	1.01421	0.985985	-0.0203631	0.465439	0.593867	TRUE	ODC1	ornithine decarboxylase 1
KIGDFGLATV	1.01335	0.986824	-0.0191348	0.74422	0.816888	TRUE	BRAF; RAF1; DCLK2; ARAF	B-Raf proto-oncogene, serine/threonine kinase ; Raf-1 proto-oncogene, serine/threonine kinase ; doublecortin like kinase 2 ; A-Raf proto-oncogene, serine/threonine kinase
KLQEVGQVSV	1.01196	0.988179	-0.0171554	0.821038	0.876679	TRUE	ITGAV	integrin subunit alpha V
GLDNAVSLFQV	1.01063	0.989486	-0.0152487	0.8962	0.933422	TRUE	UTP18	UTP18 small subunit processome component
ILYEEGIQGL	1.01	0.990097	-0.0143575	0.960275	0.973426	TRUE	SLC25A26	solute carrier family 25 member 26
SAALGMVRL	1.00921	0.990874	-0.0132264	0.907695	0.942384	TRUE	SERPINB12	serpin family B member 12
YLDPAQRGV	1.00868	0.991397	-0.012465	0.76559	0.833329	TRUE	METTL26	methyltransferase like 26
LPRGSSPSVL	1.00856	0.991512	-0.0122977	0.794155	0.857267	TRUE	TGIF2	TGFB induced factor homeobox 2
VLVNDFFLV	1.00825	0.991819	-0.0118509	0.970998	0.979561	TRUE	EIF3E	eukaryotic translation initiation factor 3 subunit E
KLAEGAGIQL	1.00757	0.992484	-0.0108836	0.961482	0.973426	TRUE	RBM23	RNA binding motif protein 23
GLATDVQTV	1.0074	0.992654	-0.0106369	0.787299	0.8524	TRUE	PSMB3	proteasome 20S subunit beta 3
ALDPEISSGEGL	1.00603	0.994002	-0.00867912	0.972049	0.979561	TRUE	DSC1	desmocollin 1
YILEGEPGKV	1.00596	0.994079	-0.00856778	0.981235	0.982392	TRUE	SRP68	signal recognition particle 68
RVLPPSALQSV	1.00557	0.994465	-0.00800816	0.982392	0.982392	TRUE	AURKB	aurora kinase B
VLIDVGTGYYV	1.00537	0.994663	-0.00771957	0.9799	0.982392	TRUE	PFDN5	prefoldin subunit 5
NPSENRSLL	1.00331	0.996701	-0.00476712	0.905202	0.941295	TRUE	AMOT	angiomotin
SLTGHISTV	1.00172	0.998285	-0.00247633	0.958284	0.973211	TRUE	PLRG1	pleiotropic regulator 1
					Peptides in IEDB	274
					Peptides total	278
						0.985612

## Sheet: HEK enriched for control
peptide	fold enrichment	fc(cond1/cond2)	log2 fc(cond1/cond2)	p_value	corrected p_value	iedb_match	gene_name	description
SQIPFPLSL	66.1955	66.1955	6.04866	0.0714171	0.163918	TRUE	MTX3	metaxin 3
LVNEVTEF	61.9758	61.9758	5.95363	1.83373e-06	0.000119559	TRUE	ALB	albumin
SIIPPLFTV	49.7547	49.7547	5.63676	6.94445e-05	0.00122373	TRUE	SSR4	signal sequence receptor subunit 4
LTQGDGVAKL	39.6848	39.6848	5.31051	4.04682e-06	0.000219877	FALSE	C3	complement C3
NNNNNNNNNN	34.1263	34.1263	5.09281	1.70037e-05	0.00047882	FALSE	Control protein, undisclosed	Control protein, undisclosed
LRNLAIPVI	29.6814	29.6814	4.89149	9.2678e-06	0.000368239	FALSE	RAP1GDS1	Rap1 GTPase-GDP dissociation stimulator 1
LPRPPPPEM	24.6843	24.6843	4.62552	0.000746115	0.00571889	TRUE	SLC25A3	solute carrier family 25 member 3
SALDTITTV	20.4952	20.4952	4.35721	0.0711758	0.163918	TRUE	KIF11	kinesin family member 11
GQPREPQVY	20.3165	20.3165	4.34458	0.0738763	0.165854	TRUE	IGHG4; IGHG1; IGHG2	immunoglobulin heavy constant gamma 4 (G4m marker) ; immunoglobulin heavy constant gamma 1 (G1m marker) ; immunoglobulin heavy constant gamma 2 (G2m marker)
NNNNNNNNNN	20.2398	20.2398	4.33912	4.80054e-06	0.000240765	TRUE	Control protein, undisclosed	Control protein, undisclosed
SLTQGDGVAKL	17.742	17.742	4.14909	1.02894e-05	0.000372704	FALSE	C3	complement C3
NNNNNNNNNN	17.7128	17.7128	4.14672	0.0181392	0.0611782	TRUE	Control protein, undisclosed	Control protein, undisclosed
SQIEADFRL	15.9884	15.9884	3.99895	0.182433	0.323223	TRUE	TOP1	DNA topoisomerase I
AQIHEGFQEL	12.3618	12.3618	3.62782	7.90683e-06	0.000343684	FALSE	SERPINA1	serpin family A member 1
SLLDSVVGL	11.9522	11.9522	3.57921	0.000178366	0.00229549	TRUE	VIRMA	vir like m6A methyltransferase associated
VIAEILRGV	7.36252	7.36252	2.8802	0.176172	0.317305	TRUE	NOP56	NOP56 ribonucleoprotein
VRTPYTMSY	7.25151	7.25151	2.85828	0.393813	0.5293	TRUE	RBM4	RNA binding motif protein 4
SVFTFVAEV	7.16617	7.16617	2.8412	0.019086	0.0622203	TRUE	GRINA	glutamate ionotropic receptor NMDA type subunit associated protein 1
THQPPAPNSL	6.76278	6.76278	2.75762	0.0184796	0.0617882	TRUE	C1QC	complement C1q C chain
VLADALKSI	6.76277	6.76277	2.75761	0.0394493	0.109918	TRUE	RPS15A	ribosomal protein S15a
LLLEDNIRM	6.69535	6.69535	2.74316	1.58356e-10	5.68622e-08	FALSE	CP	ceruloplasmin
GLIENPALL	6.68477	6.68477	2.74088	0.181175	0.321869	TRUE	NDUFB4	NADH:ubiquinone oxidoreductase subunit B4
RLLEVPVML	5.23858	5.23858	2.38918	0.00791826	0.0339651	TRUE	ISOC2	isochorismatase domain containing 2
VTIQSSGTFSSK	5.11272	5.11272	2.35409	2.12469e-05	0.000532807	FALSE	A2M	alpha-2-macroglobulin
ALDRQTATQLL	5.01153	5.01153	2.32525	0.191718	0.334225	TRUE	RPL7A	ribosomal protein L7a
LAFRQPSSAF	4.90494	4.90494	2.29424	0.13912	0.268361	TRUE	C3	complement C3
GLVGSLQEV	4.50279	4.50279	2.17082	0.091064	0.195308	TRUE	ANAPC1	anaphase promoting complex subunit 1
LIQPDSSVKPY	4.4758	4.4758	2.16215	0.0272957	0.0823925	TRUE	FGB	fibrinogen beta chain
KLGPEGELL	4.04058	4.04058	2.01456	0.0436422	0.117581	TRUE	SLC1A5	solute carrier family 1 member 5
AKESGPTTY	4.00193	4.00193	2.0007	1.76253e-05	0.00047882	TRUE	IGHM	immunoglobulin heavy constant mu
LLLLLLLLIL	3.5192	3.5192	1.81525	0.00344197	0.0183948	FALSE	EFNA4	ephrin A4
AVDPLGNYMV	3.50664	3.50664	1.81009	0.202827	0.348926	TRUE	SPAG5	sperm associated antigen 5
YLDLFGDPSV	3.46609	3.46609	1.79331	0.0348035	0.100406	TRUE	FDPS	farnesyl diphosphate synthase
ALLNILSEV	3.44596	3.44596	1.7849	0.00479832	0.0237008	TRUE	UBA6	ubiquitin like modifier activating enzyme 6
TLATDILMGV	3.25858	3.25858	1.70424	0.237797	0.386803	TRUE	DHX15	DEAH-box helicase 15
ALSDILINF	3.02632	3.02632	1.59757	0.0615164	0.147458	TRUE	CLCC1	chloride channel CLIC like 1
GSTRPPTLVSL	3.00485	3.00485	1.58729	0.0258211	0.0792742	TRUE	CDCP2	CUB domain containing protein 2
MLIGEIFEL	2.87051	2.87051	1.5213	0.033399	0.0972149	TRUE	SNX25; ATG9A	sorting nexin 25 ; autophagy related 9A
FGDDPSDKF	2.78642	2.78642	1.47841	0.00312219	0.0171064	TRUE	FGG	fibrinogen gamma chain
VLFTGVKEV	2.49727	2.49727	1.32035	0.172044	0.31416	TRUE	SNX5	sorting nexin 5
YMDSPQSIGF	2.4899	2.4899	1.31609	0.040728	0.11195	TRUE	PCMT1	protein-L-isoaspartate (D-aspartate) O-methyltransferase
ALADIAQSQL	2.46668	2.46668	1.30257	0.101824	0.214852	TRUE	MED21	mediator complex subunit 21
NLAEDIMRL	2.46452	2.46452	1.30131	0.0716513	0.163918	TRUE	VIM	vimentin
LLDEPTNHL	2.46054	2.46054	1.29897	0.0219241	0.0690556	TRUE	ABCF2	ATP binding cassette subfamily F member 2
VMIGGEPYTL	2.34363	2.34363	1.22875	0.247314	0.399412	TRUE	CDC42	cell division cycle 42
NLAGVYSEV	2.24855	2.24855	1.169	0.274953	0.420561	TRUE	DRG1	developmentally regulated GTP binding protein 1
NQFNSFISV	2.12256	2.12256	1.0858	0.281648	0.426067	TRUE	SCYL2	SCY1 like pseudokinase 2
ALDEVFTKV	2.12034	2.12034	1.08429	0.161669	0.298606	TRUE	NENF	neudesin neurotrophic factor
SLVDASWEL	2.09277	2.09277	1.06541	0.197579	0.341701	TRUE	SPRTN	SprT-like N-terminal domain
SLEESIRQV	2.06769	2.06769	1.04802	0.115617	0.237799	TRUE	UPF2	UPF2 regulator of nonsense mediated mRNA decay
AMFLGELSL	2.06346	2.06346	1.04507	0.343491	0.484606	TRUE	CCNA2	cyclin A2
ALLSGIVSI	2.05922	2.05922	1.0421	0.151604	0.288179	TRUE	MTX1	metaxin 1
GLLNNIAEV	2.03808	2.03808	1.02721	0.121598	0.245476	TRUE	ZYG11B; ZYG11A	zyg-11 family member B, cell cycle regulator ; zyg-11 family member A, cell cycle regulator
TLNEKLTAL	1.99505	1.99505	0.996424	0.0857331	0.186327	TRUE	BRK1	BRICK1 subunit of SCAR/WAVE actin nucleating complex
ALATLIHQV	1.94589	1.94589	0.960432	0.539681	0.657704	TRUE	COPS7A	COP9 signalosome subunit 7A
ALLKIEGVYA	1.94112	1.94112	0.956892	0.0902922	0.194292	TRUE	RPL35A	ribosomal protein L35a
YMAELIERL	1.93038	1.93038	0.948888	0.409753	0.543007	TRUE	GMNN	geminin DNA replication inhibitor
SLIDIVTEI	1.89873	1.89873	0.925033	0.0326519	0.0958966	TRUE	IP6K2	inositol hexakisphosphate kinase 2
AILEYLTAEV	1.89576	1.89576	0.922779	0.231571	0.384359	TRUE	H2AZ2; H2AZ1	H2A.Z variant histone 2 ; H2A.Z variant histone 1
YLDQGTQIFL	1.87524	1.87524	0.907076	0.0176726	0.0606451	TRUE	METTL9	methyltransferase 9, His-X-His N1(pi)-histidine
KLVELPYTV	1.85918	1.85918	0.894668	0.0630179	0.149955	TRUE	OSGEP	O-sialoglycoprotein endopeptidase
FLSDGTIISV	1.85031	1.85031	0.887766	0.0132043	0.0489158	TRUE	UTP4	UTP4 small subunit processome component
AMLEEVNYI	1.84102	1.84102	0.880507	0.172531	0.31416	TRUE	CCNE2	cyclin E2
NLLDLLTEV	1.8384	1.8384	0.878454	0.263592	0.411655	TRUE	UNC45A	unc-45 myosin chaperone A
SLAEGRLYL	1.83709	1.83709	0.877425	0.491888	0.612043	TRUE	ARMC9	armadillo repeat containing 9
SLADSLYNL	1.8343	1.8343	0.875228	0.0190795	0.0622203	TRUE	CAMSAP2	calmodulin regulated spectrin associated protein family member 2
GLLGNVAEV	1.7872	1.7872	0.837702	0.0917541	0.196143	TRUE	ZER1	zyg-11 related cell cycle regulator
NLIDLDDLYV	1.78247	1.78247	0.83388	0.00012246	0.00181463	TRUE	THOC2	THO complex subunit 2
SMFEFSEKL	1.77079	1.77079	0.824392	0.236843	0.386803	TRUE	NR1D2	nuclear receptor subfamily 1 group D member 2
QLQGYLRSV	1.75964	1.75964	0.815279	0.0843016	0.185211	TRUE	RPL6	ribosomal protein L6
NVIESFTEL	1.75962	1.75962	0.815267	0.0455572	0.120802	TRUE	RAB40C	RAB40C, member RAS oncogene family
ALIDLGQSIDM	1.75913	1.75913	0.814862	0.00907845	0.0376349	TRUE	BUB1	BUB1 mitotic checkpoint serine/threonine kinase
RSLPAGDALY	1.75392	1.75392	0.810581	0.352041	0.489404	FALSE	ARHGEF2	Rho/Rac guanine nucleotide exchange factor 2
SLQEGSYLL	1.74379	1.74379	0.802227	0.156401	0.293872	TRUE	ICE2	interactor of little elongation complex ELL subunit 2
RPASGSPFQL	1.73994	1.73994	0.799037	0.276128	0.420561	TRUE	UHRF1	ubiquitin like with PHD and ring finger domains 1
IPALRDISI	1.72338	1.72338	0.785244	0.0529483	0.133807	TRUE	PIGP	phosphatidylinositol glycan anchor biosynthesis class P
KVDELTTEI	1.7097	1.7097	0.773743	0.0379413	0.107555	TRUE	CENPF	centromere protein F
TMLELINQL	1.70874	1.70874	0.772934	0.0605793	0.146832	TRUE	PSMC5; PSMC3; PSMC1; PSMC2	proteasome 26S subunit, ATPase 5 ; proteasome 26S subunit, ATPase 3 ; proteasome 26S subunit, ATPase 1 ; proteasome 26S subunit, ATPase 2
TMLELLNQL	1.70874	1.70874	0.772934	0.0605793	0.146832	TRUE	PSMC5; PSMC1; PSMC2; PSMC3	proteasome 26S subunit, ATPase 5 ; proteasome 26S subunit, ATPase 1 ; proteasome 26S subunit, ATPase 2 ; proteasome 26S subunit, ATPase 3
SILETVTAV	1.69884	1.69884	0.764547	0.469855	0.594845	TRUE	TRIM2	tripartite motif containing 2
TLIEDILGV	1.66532	1.66532	0.735798	0.0641143	0.150912	TRUE	TRPC4AP	transient receptor potential cation channel subfamily C member 4 associated protein
SAFPFPVTV	1.66248	1.66248	0.733339	0.137615	0.266548	TRUE	SLC35E1	solute carrier family 35 member E1
LLDGTVFEI	1.64328	1.64328	0.716582	0.190686	0.333967	TRUE	DGCR6; DGCR6L	DiGeorge syndrome critical region gene 6 ; DiGeorge syndrome critical region gene 6 like
SMDEYLGSLGL	1.62981	1.62981	0.704703	0.233472	0.385444	TRUE	ALG13	ALG13 UDP-N-acetylglucosaminyltransferase subunit
GMAEIFGTEL	1.57084	1.57084	0.651536	0.0333176	0.0972149	TRUE	CLP1	cleavage factor polyribonucleotide kinase subunit 1
RPKGESKDL	1.57045	1.57045	0.651177	0.0517023	0.131679	TRUE	DDB1	damage specific DNA binding protein 1
TLAETLVNL	1.5702	1.5702	0.65095	0.000219143	0.00259099	TRUE	ANKRD52	ankyrin repeat domain 52
SLQETIQSL	1.55297	1.55297	0.635031	0.0145766	0.0530644	TRUE	TMEM214	transmembrane protein 214
MLYEGFYDV	1.54579	1.54579	0.628341	0.0889307	0.191996	TRUE	FANCI	FA complementation group I
KALQFLEEV	1.53157	1.53157	0.615012	0.210323	0.35526	TRUE	CCT6A	chaperonin containing TCP1 subunit 6A
YLDEYIARM	1.52826	1.52826	0.611888	0.0672529	0.156615	TRUE	TSC2	TSC complex subunit 2
AMLLEIPYM	1.52788	1.52788	0.611528	0.00100576	0.00713547	TRUE	EIF3C; EIF3CL	eukaryotic translation initiation factor 3 subunit C ; eukaryotic translation initiation factor 3 subunit C like
SLDALLSQV	1.51921	1.51921	0.603321	0.00121749	0.00795612	TRUE	MED8	mediator complex subunit 8
GMGSTFIVQGV	1.51616	1.51616	0.600425	0.273734	0.420561	TRUE	SLC25A46	solute carrier family 25 member 46
ILDEEKFNV	1.51346	1.51346	0.597852	4.01016e-05	0.000843427	TRUE	HEATR1	HEAT repeat containing 1
SVIDIINGEA	1.50329	1.50329	0.588126	0.161615	0.298606	TRUE	COPS6	COP9 signalosome subunit 6
SPTGSGKSL	1.49723	1.49723	0.582293	0.0101088	0.0401887	TRUE	BRIP1	BRCA1 interacting helicase 1
KQMEQISQFL	1.49215	1.49215	0.577388	0.0215258	0.0687982	TRUE	TAGLN3; TAGLN2	transgelin 3 ; transgelin 2
FLQEGDLISA	1.48842	1.48842	0.573779	0.363037	0.499368	TRUE	EXOSC2	exosome component 2
NPAENFRVL	1.48726	1.48726	0.572658	1.63311e-05	0.00047882	TRUE	XRCC5	X-ray repair cross complementing 5
SLQDEIQRV	1.4828	1.4828	0.568325	0.0706951	0.163451	TRUE	WDR3	WD repeat domain 3
SLASLLGAGAL	1.46242	1.46242	0.548359	0.127009	0.254018	TRUE	ARTN	artemin
KMDEVLYSI	1.46108	1.46108	0.547032	0.012169	0.0463987	TRUE	TXNL4A	thioredoxin like 4A
FLPSYIIDV	1.45237	1.45237	0.538412	0.288368	0.433216	TRUE	CPSF1	cleavage and polyadenylation specific factor 1
SLYEDDITF	1.45184	1.45184	0.537883	6.31023e-08	1.37142e-05	TRUE	SLC39A4	solute carrier family 39 member 4
LSLDALLTV	1.44795	1.44795	0.534014	0.419018	0.548594	TRUE	GBF1	golgi brefeldin A resistant guanine nucleotide exchange factor 1
GQFPSYLETV	1.44226	1.44226	0.528333	0.00151316	0.00930733	TRUE	DNAAF5	dynein axonemal assembly factor 5
VLNEYFHNV	1.44122	1.44122	0.52729	0.00122026	0.00795612	TRUE	AP2S1	adaptor related protein complex 2 subunit sigma 1
SIFEGGATEL	1.43679	1.43679	0.522846	0.382751	0.520989	TRUE	LDB1	LIM domain binding 1
GMPDFLEKL	1.43534	1.43534	0.521393	0.124123	0.249778	TRUE	STARD7	StAR related lipid transfer domain containing 7
YLPPATQVV	1.4345	1.4345	0.520547	0.427261	0.556036	TRUE	EIF4A3	eukaryotic translation initiation factor 4A3
ALLKVNQEL	1.39536	1.39536	0.480638	0.000611375	0.00511047	TRUE	SAMM50	SAMM50 sorting and assembly machinery component
ALPEIFTEL	1.38552	1.38552	0.470431	1.34007e-05	0.000436862	TRUE	EIF2S3B; EIF2S3	eukaryotic translation initiation factor 2 subunit gamma B ; eukaryotic translation initiation factor 2 subunit gamma
SIAEVVHQL	1.37821	1.37821	0.462792	0.172111	0.31416	TRUE	GAK	cyclin G associated kinase
SLVSPASFENV	1.37519	1.37519	0.459633	0.146589	0.281105	TRUE	RAC1; RAC3	Rac family small GTPase 1 ; Rac family small GTPase 3
AMIEGEIESL	1.37475	1.37475	0.459174	0.248265	0.399412	TRUE	USP25	ubiquitin specific peptidase 25
YILPFSEVL	1.37352	1.37352	0.457874	0.263237	0.411655	TRUE	EXT2	exostosin glycosyltransferase 2
AQFEHTILL	1.36753	1.36753	0.451574	0.204497	0.349037	TRUE	METAP2	methionyl aminopeptidase 2
ALPEDLVEV	1.36502	1.36502	0.448922	0.0489024	0.125529	TRUE	PLS3; LCP1	plastin 3 ; lymphocyte cytosolic protein 1
LMDFIHQV	1.36212	1.36212	0.445849	0.192403	0.334525	TRUE	NUP133	nucleoporin 133
YRTSGAFVY	1.35634	1.35634	0.439723	3.4107e-05	0.000766819	FALSE	FOXC1	forkhead box C1
YLTESGYVNL	1.34939	1.34939	0.432312	0.203426	0.349036	TRUE	XRN2	5'-3' exoribonuclease 2
GLGGEFVTTI	1.34055	1.34055	0.42282	9.20014e-05	0.00151518	TRUE	SMARCB1	SWI/SNF related, matrix associated, actin dependent regulator of chromatin, subfamily b, member 1
LTIDDGIFEV	1.34043	1.34043	0.422694	0.137092	0.266548	TRUE	HSPA1A; HSPA1L	heat shock protein family A (Hsp70) member 1A ; heat shock protein family A (Hsp70) member 1 like
SLYGGTITI	1.33951	1.33951	0.421706	0.00555168	0.0260669	TRUE	RNF20	ring finger protein 20
GLIDLEANYL	1.33428	1.33428	0.416058	0.268572	0.415936	TRUE	SLC35F1	solute carrier family 35 member F1
SLYDYNPNL	1.32757	1.32757	0.408785	1.83041e-06	0.000119559	TRUE	EIF3CL; EIF3C	eukaryotic translation initiation factor 3 subunit C like ; eukaryotic translation initiation factor 3 subunit C
SLSGELREV	1.3262	1.3262	0.407297	0.000273802	0.00302574	TRUE	CCAR1	cell division cycle and apoptosis regulator 1
FPNIPGKSL	1.32363	1.32363	0.404505	0.287122	0.432341	TRUE	DEGS1	delta 4-desaturase, sphingolipid 1
KLDEDVKMI	1.32288	1.32288	0.403685	0.0445095	0.119425	TRUE	NFYC	nuclear transcription factor Y subunit gamma
KIMDYSLLM	1.32236	1.32236	0.403118	0.342096	0.483998	TRUE	PIP5K1A	phosphatidylinositol-4-phosphate 5-kinase type 1 alpha
YLTAEILEL	1.3219	1.3219	0.402617	0.00980451	0.0394089	TRUE	H2AC7; H2AC15; H2AC12; H2AC14; H2AC13; H2AC11; H2AC20; H2AC25; H2AJ; H2AC4; H2AX; H2AC17; H2AC16; H2AC19; H2AC8; H2AC6; H2AC18; H2AC21; H2AC1; MACROH2A1	H2A clustered histone 7 ; H2A clustered histone 15 ; H2A clustered histone 12 ; H2A clustered histone 14 ; H2A clustered histone 13 ; H2A clustered histone 11 ; H2A clustered histone 20 ; H2A clustered histone 25 ; H2A.J histone ; H2A clustered histone 4 ; H2A.X variant histone ; H2A clustered histone 17 ; H2A clustered histone 16 ; H2A clustered histone 19 ; H2A clustered histone 8 ; H2A cluster…
TLDAGNIKL	1.31808	1.31808	0.398438	3.03668e-05	0.000707112	TRUE	PRPF40A	pre-mRNA processing factor 40 homolog A
VIDQKVYEI	1.31138	1.31138	0.391085	0.00131935	0.00837139	TRUE	EIF3L	eukaryotic translation initiation factor 3 subunit L
LLDGFPRTV	1.30557	1.30557	0.384681	0.00892828	0.0373156	TRUE	AK2	adenylate kinase 2
KQFEGTVEI	1.29668	1.29668	0.374828	0.000151654	0.00210636	TRUE	BRCA2	BRCA2 DNA repair associated
KMIEDLQNEL	1.29215	1.29215	0.369775	0.0477386	0.124502	TRUE	SMC5	structural maintenance of chromosomes 5
ALLAGSEYL	1.29134	1.29134	0.368873	0.000553053	0.00474462	TRUE	EIF3D	eukaryotic translation initiation factor 3 subunit D
EVVGGSSDSY	1.29073	1.29073	0.368182	0.454611	0.583478	TRUE	CDSN	corneodesmosin
KLNPQQFEV	1.28798	1.28798	0.365113	9.73792e-07	9.12881e-05	TRUE	STT3A	STT3 oligosaccharyltransferase complex catalytic subunit A
YVDDFGVSV	1.2878	1.2878	0.364912	6.11779e-05	0.00113966	TRUE	EXT2	exostosin glycosyltransferase 2
KLDQDLNEV	1.2822	1.2822	0.358625	0.309544	0.452517	TRUE	SMC3	structural maintenance of chromosomes 3
GPMNLRAAF	1.27938	1.27938	0.355446	0.00394618	0.0205098	TRUE	TMEM177	transmembrane protein 177
AYPEYLITY	1.27885	1.27885	0.354845	1.22709e-05	0.000421087	TRUE	TNKS2; TNKS	tankyrase 2 ; tankyrase
KLDDTYIKA	1.27837	1.27837	0.354302	0.401774	0.536796	TRUE	DNAJC7	DnaJ heat shock protein family (Hsp40) member C7
AVVEFLTSV	1.27798	1.27798	0.353863	9.29558e-05	0.00151518	TRUE	DROSHA	drosha ribonuclease III
AYSSYVHQY	1.27658	1.27658	0.352288	0.000389918	0.00373863	TRUE	APPBP2	amyloid beta precursor protein binding protein 2
ALNEKLVNL	1.27639	1.27639	0.35207	0.00563718	0.0260669	TRUE	EIF3F	eukaryotic translation initiation factor 3 subunit F
AIPPSFASIF	1.274	1.274	0.34937	0.248624	0.399412	FALSE	IGHM	immunoglobulin heavy constant mu
GLESTGIYRV	1.27271	1.27271	0.347898	0.00961663	0.0389444	TRUE	ARHGAP23	Rho GTPase activating protein 23
GLSTEGIYRV	1.27271	1.27271	0.347898	0.00961663	0.0389444	TRUE	ARHGAP35	Rho GTPase activating protein 35
SPRVPNSSV	1.26576	1.26576	0.340008	0.276159	0.420561	TRUE	BIRC6	baculoviral IAP repeat containing 6
GVYGDVQRV	1.26337	1.26337	0.337281	0.00200667	0.0118941	TRUE	PTBP1; PTBP2	polypyrimidine tract binding protein 1 ; polypyrimidine tract binding protein 2
YLDEIVKEV	1.26085	1.26085	0.334394	0.0849355	0.185211	TRUE	TPR	translocated promoter region, nuclear basket protein
YLEDLVKDI	1.26085	1.26085	0.334394	0.0849355	0.185211	TRUE	RICTOR	RPTOR independent companion of MTOR complex 2
ALLEMDARL	1.26	1.26	0.333423	0.020891	0.0670983	TRUE	EXOSC4	exosome component 4
SLYEMVSRV	1.25416	1.25416	0.326718	0.00244544	0.0140743	TRUE	SSRP1	structure specific recognition protein 1
SLADLNSRL	1.25366	1.25366	0.326143	1.86791e-07	2.43575e-05	TRUE	MTARC1	mitochondrial amidoxime reducing component 1
QMFEGPLAL	1.2488	1.2488	0.320546	0.174302	0.314807	TRUE	YRDC	yrdC N6-threonylcarbamoyltransferase domain containing
KTLEGEFSV	1.24798	1.24798	0.319591	6.25543e-06	0.000291324	TRUE	YY2; YY1	YY2 transcription factor ; YY1 transcription factor
VLQDKDLFSV	1.24493	1.24493	0.316066	0.491301	0.612043	TRUE	UBL7	ubiquitin like 7
YYYDGDIGNY	1.24358	1.24358	0.314496	0.421396	0.550602	TRUE	HDAC2	histone deacetylase 2
FVDDYTVRV	1.24315	1.24315	0.313996	0.307399	0.450785	TRUE	PSMD14	proteasome 26S subunit, non-ATPase 14
KPDDYLYSI	1.24113	1.24113	0.311652	0.479926	0.602913	TRUE	PIP5K1B	phosphatidylinositol-4-phosphate 5-kinase type 1 beta
RIIDVVYNA	1.23729	1.23729	0.307182	0.000690726	0.00549212	TRUE	RPS8	ribosomal protein S8
RTIEYLEEV	1.23527	1.23527	0.304821	0.000630448	0.00513815	TRUE	HADHA	hydroxyacyl-CoA dehydrogenase trifunctional multienzyme complex subunit alpha
YLTNEGIQYL	1.2351	1.2351	0.304628	7.43766e-05	0.00127615	TRUE	RPS10	ribosomal protein S10
ALDKATVLL	1.23439	1.23439	0.303794	0.0319547	0.0942736	TRUE	PDCD4	programmed cell death 4
ALIEVPDGFTA	1.2313	1.2313	0.300186	0.0112954	0.0435775	TRUE	RNPEP	arginyl aminopeptidase
TLYEAVREV	1.23125	1.23125	0.300122	0.0126901	0.0481043	TRUE	RPL10A	ribosomal protein L10a
YQTEIGQTL	1.2294	1.2294	0.297957	0.665877	0.753736	TRUE	FDPS	farnesyl diphosphate synthase
NVPDVYTQI	1.22508	1.22508	0.292877	0.00297843	0.0165977	TRUE	SPAG16	sperm associated antigen 16
ALEPIDITV	1.22413	1.22413	0.291762	4.83073e-05	0.000979537	TRUE	RAD21	RAD21 cohesin complex component
SRGDFVVEY	1.22396	1.22396	0.291561	0.000158484	0.00215274	TRUE	KMT5A	lysine methyltransferase 5A
SPNKLYTL	1.22362	1.22362	0.291158	0.00112124	0.0076151	TRUE	RPL31	ribosomal protein L31
YYYTKEEQF	1.22188	1.22188	0.289101	0.250946	0.401022	TRUE	COPS6	COP9 signalosome subunit 6
QTSLVLTQV	1.2203	1.2203	0.287236	0.342213	0.483998	TRUE	ZHX2	zinc fingers and homeoboxes 2
ALLNGEYLL	1.21925	1.21925	0.285997	0.716838	0.793511	TRUE	WDR18	WD repeat domain 18
SLAKIYTEA	1.21899	1.21899	0.285686	1.4121e-05	0.000438424	TRUE	H1-10	H1.10 linker histone
SQYPEIIFL	1.21838	1.21838	0.28496	0.0455788	0.120802	TRUE	ELAC2	elaC ribonuclease Z 2
MMLDDLLQL	1.21343	1.21343	0.279091	0.276033	0.420561	TRUE	CCT7	chaperonin containing TCP1 subunit 7
RPYEPINSI	1.20853	1.20853	0.273251	3.86268e-05	0.000839488	TRUE	GTF3C2	general transcription factor IIIC subunit 2
KIIGIMEEV	1.20843	1.20843	0.273137	0.347812	0.486462	TRUE	MSH6	mutS homolog 6
AMLDFVSSL	1.20695	1.20695	0.271371	0.16162	0.298606	TRUE	FIRRM	FIGNL1 interacting regulator of recombination and mitosis
ALLEPGGVLTI	1.20599	1.20599	0.270223	0.263914	0.411655	TRUE	MDN1	midasin AAA ATPase 1
YLEDFITNI	1.20453	1.20453	0.268467	0.256451	0.40652	TRUE	EXOC6	exocyst complex component 6
ALAEALKEV	1.20401	1.20401	0.267848	0.000103444	0.00160585	TRUE	SHQ1	SHQ1, H/ACA ribonucleoprotein assembly factor
SLAQYLINA	1.20302	1.20302	0.266661	0.706515	0.784749	TRUE	PCBP1; PCBP3	poly(rC) binding protein 1 ; poly(rC) binding protein 3
ALSEALTEL	1.20178	1.20178	0.265175	0.00327916	0.0176695	TRUE	SHMT1	serine hydroxymethyltransferase 1
NYYDQGYGNY	1.20085	1.20085	0.264056	0.387417	0.523102	TRUE	HNRNPDL	heterogeneous nuclear ribonucleoprotein D like
APTGSGKTL	1.20081	1.20081	0.264009	0.0228906	0.0714098	TRUE	DDX51; SNRNP200; DDX52	DEAD-box helicase 51 ; small nuclear ribonucleoprotein U5 subunit 200 ; DExD-box helicase 52
SVDGVIKEV	1.19955	1.19955	0.262491	0.508017	0.629709	TRUE	NPC2	NPC intracellular cholesterol transporter 2
NPKESSSSL	1.1993	1.1993	0.262197	0.0425348	0.115553	TRUE	GTF3C1	general transcription factor IIIC subunit 1
NQFPGFKEV	1.19356	1.19356	0.255272	0.000446623	0.00398902	TRUE	SNRPB2; SNRPA	small nuclear ribonucleoprotein polypeptide B2 ; small nuclear ribonucleoprotein polypeptide A
KLDAFVEGV	1.19322	1.19322	0.254865	0.825641	0.879604	TRUE	ATP6V1C1	ATPase H+ transporting V1 subunit C1
IVAPGTFEV	1.18856	1.18856	0.249217	0.0012092	0.00795612	TRUE	ILF2	interleukin enhancer binding factor 2
GMYGKIAVMEL	1.18668	1.18668	0.246935	0.026996	0.081867	TRUE	DDB1	damage specific DNA binding protein 1
GLYQDPVTL	1.18523	1.18523	0.245173	0.00068671	0.00549212	TRUE	TRIM65	tripartite motif containing 65
ALIEVGEGVNL	1.18488	1.18488	0.244742	0.000441035	0.00398902	TRUE	PNMA8A	PNMA family member 8A
AYHELAQVY	1.18481	1.18481	0.244654	0.00668823	0.029868	TRUE	COPS3	COP9 signalosome subunit 3
LLDPTNVFI	1.18256	1.18256	0.241909	0.1369	0.266548	TRUE	SFXN4	sideroflexin 4
ALQEASEAYLV	1.18096	1.18096	0.239956	0.529363	0.649596	TRUE	H3-5; H3Y2; H3-3A; H3C15; H3C14; H3Y1; H3-3B; H3C13	H3.5 histone ; H3.Y histone 2 ; H3.3 histone A ; H3 clustered histone 15 ; H3 clustered histone 14 ; H3.Y histone 1 ; H3.3 histone B ; H3 clustered histone 13
SMSSKIIGI	1.17932	1.17932	0.237951	0.0381384	0.107646	TRUE	TCP1	t-complex 1
KQYGNEVFL	1.1778	1.1778	0.2361	0.045086	0.120476	TRUE	CCT8	chaperonin containing TCP1 subunit 8
ALLDGTVFEI	1.1772	1.1772	0.235357	0.644856	0.736333	TRUE	DGCR6; DGCR6L	DiGeorge syndrome critical region gene 6 ; DiGeorge syndrome critical region gene 6 like
SISDVIAQV	1.17716	1.17716	0.235315	0.104249	0.219259	TRUE	ANKH	ANKH inorganic pyrophosphate transport regulator
SMADIPLGFGV	1.17605	1.17605	0.233951	0.000442126	0.00398902	TRUE	NIP7	nucleolar pre-rRNA processing protein NIP7
GLNEEIARV	1.17512	1.17512	0.232803	0.00912012	0.0376349	TRUE	NDC80	NDC80 kinetochore complex component
NRPGTVSSL	1.17496	1.17496	0.232614	0.0574796	0.141421	TRUE	DEK	DEK proto-oncogene
ILLEGTMNL	1.17392	1.17392	0.231335	0.466471	0.593867	TRUE	MED24	mediator complex subunit 24
AVIDVGINRV	1.17318	1.17318	0.230427	6.64307e-05	0.00120313	TRUE	MTHFD2	methylenetetrahydrofolate dehydrogenase (NADP+ dependent) 2, methenyltetrahydrofolate cyclohydrolase
AMYVQLIEV	1.17229	1.17229	0.229333	0.00396354	0.0205098	TRUE	KLHL15	kelch like family member 15
ALDNGLFTL	1.17154	1.17154	0.228408	0.134956	0.266548	TRUE	FRG1	FSHD region gene 1
SPKLGGIGF	1.16981	1.16981	0.226269	0.000210586	0.00254263	TRUE	SLC6A15	solute carrier family 6 member 15
FLGPWPAAS	1.16961	1.16961	0.226032	0.13627	0.266548	TRUE	LRPAP1	LDL receptor related protein associated protein 1
ALADDDFLTV	1.16797	1.16797	0.224001	0.0782162	0.174647	TRUE	MCM4	minichromosome maintenance complex component 4
VLIDYQRNV	1.1654	1.1654	0.220829	0.0105934	0.0416077	TRUE	XPO1	exportin 1
APASPFRQL	1.1653	1.1653	0.220701	0.00246084	0.0140743	TRUE	C1QBP	complement C1q binding protein
SLAEKIQAL	1.16459	1.16459	0.219823	0.00633071	0.0288645	TRUE	ASB6	ankyrin repeat and SOCS box containing 6
SPYKPGQTVF	1.16384	1.16384	0.218888	0.018856	0.0622203	TRUE	ZNF503	zinc finger protein 503
RVIGTLEEV	1.16374	1.16374	0.218772	0.00154749	0.00942958	TRUE	RANGAP1	Ran GTPase activating protein 1
AIIGGMFTV	1.16308	1.16308	0.217946	0.000327479	0.00338915	TRUE	ERGIC3	ERGIC and golgi 3
SLAETDKITL	1.16276	1.16276	0.217547	0.000222539	0.00259099	TRUE	ATP6V1A	ATPase H+ transporting V1 subunit A
SLSESWYNL	1.1609	1.1609	0.215241	0.591549	0.703814	TRUE	DDB1	damage specific DNA binding protein 1
SMTLAIHEI	1.16073	1.16073	0.215028	0.0480324	0.124769	TRUE	DEGS1	delta 4-desaturase, sphingolipid 1
GPNERIGMVV	1.1604	1.1604	0.214626	0.260063	0.409568	TRUE	KPNA2	karyopherin subunit alpha 2
SLLPPDALVGL	1.15909	1.15909	0.212998	0.432767	0.560963	TRUE	SEC23B	SEC23 homolog B, COPII coat complex component
ALRDVSEEL	1.15899	1.15899	0.212863	0.00488902	0.0239672	TRUE	TXLNA	taxilin alpha
SLISTILEV	1.15858	1.15858	0.212362	0.00723713	0.0314574	TRUE	PLAA	phospholipase A2 activating protein
TVTTVILEV	1.15858	1.15858	0.212362	0.00723713	0.0314574	TRUE	CPSF3	cleavage and polyadenylation specific factor 3
ALIEGVGILL	1.1568	1.1568	0.21014	0.179924	0.32052	TRUE	TIMM17B	translocase of inner mitochondrial membrane 17B
GLDELFVQV	1.15575	1.15575	0.208832	0.209709	0.355143	TRUE	GPN1	GPN-loop GTPase 1
SLLPAIVEL	1.15556	1.15556	0.208593	0.0484787	0.125223	TRUE	PPP2R1B; PPP2R1A	protein phosphatase 2 scaffold subunit Abeta ; protein phosphatase 2 scaffold subunit Aalpha
QLDDLKVEL	1.15423	1.15423	0.206929	0.0740237	0.165854	TRUE	RPL35	ribosomal protein L35
SIIDTELKV	1.15349	1.15349	0.206001	0.00886627	0.0372956	TRUE	TRIP13	thyroid hormone receptor interactor 13
SLDDLLTNV	1.15257	1.15257	0.204857	0.0182033	0.0611782	TRUE	EPHX1	epoxide hydrolase 1
GLSEPIFQL	1.15169	1.15169	0.203753	0.6204	0.723615	TRUE	MFN1	mitofusin 1
RLYPEGLAQL	1.15046	1.15046	0.202215	0.680888	0.763334	TRUE	ATP6V0D1	ATPase H+ transporting V0 subunit d1
SLHDAIMIV	1.14645	1.14645	0.197171	0.000228616	0.00261505	TRUE	CCT7	chaperonin containing TCP1 subunit 7
VQIGDIVTV	1.14642	1.14642	0.197138	0.00128323	0.00828382	TRUE	RPS11	ribosomal protein S11
TVADKIHSV	1.14565	1.14565	0.196164	0.0619843	0.148036	TRUE	DUSP14	dual specificity phosphatase 14
ALSDGVHKI	1.14499	1.14499	0.195337	0.0141731	0.051915	TRUE	FAIM	Fas apoptotic inhibitory molecule
SPAFSTRVL	1.14496	1.14496	0.195295	0.663089	0.751885	TRUE	SND1	staphylococcal nuclease and tudor domain containing 1
ALSEELVQL	1.14234	1.14234	0.191992	0.000241109	0.0027104	TRUE	KIF5B	kinesin family member 5B
NLAENISRV	1.1416	1.1416	0.191063	0.00132247	0.00837139	TRUE	PYGB; PYGL; PYGM	glycogen phosphorylase B ; glycogen phosphorylase L ; glycogen phosphorylase, muscle associated
APASFGKSF	1.13925	1.13925	0.188085	0.0190213	0.0622203	TRUE	MVB12A	multivesicular body subunit 12A
YLNVQVKEL	1.13897	1.13897	0.187727	0.0130022	0.0487209	TRUE	SMC4	structural maintenance of chromosomes 4
GLDIPTVQV	1.136	1.136	0.183969	0.00157314	0.00949711	TRUE	DDX49	DEAD-box helicase 49
SILEHQIQV	1.1346	1.1346	0.182184	0.000760738	0.00571889	TRUE	MCM4	minichromosome maintenance complex component 4
GLADITQQL	1.1336	1.1336	0.180912	0.0969454	0.205891	TRUE	CDK12	cyclin dependent kinase 12
ALWEDEGVRA	1.13353	1.13353	0.180822	0.255786	0.40652	TRUE	GNAS	GNAS complex locus
VYPQYVIEY	1.13183	1.13183	0.17866	0.00178186	0.0106585	TRUE	ZC3HAV1	zinc finger CCCH-type containing, antiviral 1
SLADVHIEV	1.13114	1.13114	0.177774	0.00100685	0.00713547	TRUE	BTAF1	B-TFIID TATA-box binding protein associated factor 1
TLTSKLYSL	1.13043	1.13043	0.176875	0.0431488	0.116735	TRUE	UQCR10	ubiquinol-cytochrome c reductase, complex III subunit X
SLDAKEIYL	1.12957	1.12957	0.175775	0.398205	0.53312	TRUE	DNAJC10	DnaJ heat shock protein family (Hsp40) member C10
ALDKALTSV	1.12802	1.12802	0.173798	0.106491	0.222538	TRUE	CUL2	cullin 2
VMAPRTVLL	1.1263	1.1263	0.171596	1.84724e-05	0.000481759	TRUE	HLA-B	major histocompatibility complex, class I, B
SLQSTILGV	1.12604	1.12604	0.171255	0.000303678	0.00329997	TRUE	LONP2	lon peptidase 2, peroxisomal
SMMDPNHFL	1.12331	1.12331	0.167759	0.0421602	0.115014	TRUE	UBR2	ubiquitin protein ligase E3 component n-recognin 2
GLQEYVEAV	1.11873	1.11873	0.161864	0.720129	0.795803	TRUE	TSNAX	translin associated factor X
KMTAYITEL	1.11854	1.11854	0.161611	0.319957	0.466452	TRUE	ARNT	aryl hydrocarbon receptor nuclear translocator
AMLPYDQYL	1.11844	1.11844	0.161483	0.632473	0.728667	TRUE	GPI	glucose-6-phosphate isomerase
LPKSPPYTAF	1.11632	1.11632	0.158753	0.486395	0.608694	TRUE	EIF4B	eukaryotic translation initiation factor 4B
SLSEKTVLL	1.11623	1.11623	0.158639	0.000881977	0.00653465	TRUE	CD59	CD59 molecule (CD59 blood group)
GLAELYVMV	1.11522	1.11522	0.157324	0.530899	0.649596	TRUE	TMEM199	transmembrane protein 199
AAFEFDIHQV	1.11367	1.11367	0.155323	0.204347	0.349037	TRUE	NUP85	nucleoporin 85
KVQAGNSSL	1.11316	1.11316	0.15466	0.0544164	0.13646	TRUE	PSAT1	phosphoserine aminotransferase 1
SPNAEIHIL	1.113	1.113	0.154457	0.000627473	0.00513815	TRUE	KIF22	kinesin family member 22
NMVDIIHSV	1.11244	1.11244	0.15373	0.142314	0.273714	TRUE	PCCB	propionyl-CoA carboxylase subunit beta
AMASLGALALL	1.11093	1.11093	0.151772	0.0179768	0.0611782	TRUE	SSR4	signal sequence receptor subunit 4
KMAEMLVEL	1.10709	1.10709	0.146771	0.052148	0.132298	TRUE	MRFAP1; MRFAP1L1	Morf4 family associated protein 1 ; Morf4 family associated protein 1 like 1
AMSSKFFLV	1.10622	1.10622	0.145639	0.000337534	0.00343863	TRUE	WNT5A	Wnt family member 5A
LLIENVASL	1.10595	1.10595	0.145287	0.00477311	0.0237008	TRUE	GPX1	glutathione peroxidase 1
IMLEALERV	1.10563	1.10563	0.14487	0.137771	0.266548	TRUE	SNRPG	small nuclear ribonucleoprotein polypeptide G
SQLDVPFKV	1.10396	1.10396	0.142683	0.700531	0.77943	TRUE	VPS13A	vacuolar protein sorting 13 homolog A
ILTDITKGV	1.10364	1.10364	0.142263	0.00556954	0.0260669	TRUE	EEF2	eukaryotic translation elongation factor 2
NPRIPYTEL	1.10158	1.10158	0.139573	0.00418396	0.0211468	TRUE	KAT2A	lysine acetyltransferase 2A
ALSKEGIVAL	1.10124	1.10124	0.139127	0.0025845	0.0145267	TRUE	CCT6A	chaperonin containing TCP1 subunit 6A
ILLDNDHYAM	1.10046	1.10046	0.138107	0.00722548	0.0314574	TRUE	LONP2	lon peptidase 2, peroxisomal
SIREAGGAF	1.09793	1.09793	0.134787	0.0110837	0.0430152	TRUE	ATP5IF1	ATP synthase inhibitory factor subunit 1
VPAEPKLAF	1.09645	1.09645	0.132843	0.00521831	0.0253906	TRUE	RPL7	ribosomal protein L7
TLVYHVVGV	1.09642	1.09642	0.132801	0.0638342	0.150912	TRUE	SF3B3	splicing factor 3b subunit 3
LLDVPTAAV	1.09554	1.09554	0.131643	0.266131	0.413155	TRUE	IFI30	IFI30 lysosomal thiol reductase
LLDVTPLSL	1.09473	1.09473	0.130571	0.120668	0.245476	TRUE	HSPA9; HSPA8; HSPA2	heat shock protein family A (Hsp70) member 9 ; heat shock protein family A (Hsp70) member 8 ; heat shock protein family A (Hsp70) member 2
SLAGDVALQQL	1.09317	1.09317	0.128515	0.0384367	0.108021	TRUE	NCAPD2	non-SMC condensin I complex subunit D2
FQDPVPLTV	1.09058	1.09058	0.125091	0.00554764	0.0260669	TRUE	TRIM24	tripartite motif containing 24
RLQAPELANV	1.09048	1.09048	0.124964	0.0546473	0.136514	TRUE	PPRC1	PPARG related coactivator 1
ALDSHPTIV	1.09048	1.09048	0.124957	0.0364356	0.104193	TRUE	ID2	inhibitor of DNA binding 2
GTIGLIHAV	1.08928	1.08928	0.12337	0.00105819	0.00739232	TRUE	UCHL1	ubiquitin C-terminal hydrolase L1
SLQSLIISV	1.08791	1.08791	0.12156	0.234104	0.385444	TRUE	USP1	ubiquitin specific peptidase 1
SLLNPPETLNL	1.08705	1.08705	0.120415	0.619638	0.723615	TRUE	CCNA2	cyclin A2
VMMEEFVQL	1.08573	1.08573	0.118661	0.0727425	0.164681	TRUE	URB1	URB1 ribosome biogenesis homolog
AIQDKLFQV	1.0854	1.0854	0.118226	0.000716926	0.00563175	TRUE	CHCHD6	coiled-coil-helix-coiled-coil-helix domain containing 6
SLFPGQVVI	1.08478	1.08478	0.117404	0.405169	0.538025	TRUE	POLA2	DNA polymerase alpha 2, accessory subunit
KLDETGNSL	1.0846	1.0846	0.117166	0.0731848	0.165109	TRUE	TOP2A	DNA topoisomerase II alpha
GLIEKNIEL	1.08417	1.08417	0.116587	0.00224255	0.0130548	TRUE	DNMT1	DNA methyltransferase 1
AALPNVYEV	1.084	1.084	0.116371	0.300801	0.447767	TRUE	MCM5	minichromosome maintenance complex component 5
APAPLGASPA	1.08301	1.08301	0.115047	0.129147	0.256414	TRUE	ZXDC	ZXD family zinc finger C
APAPPKAEA	1.08301	1.08301	0.115047	0.129147	0.256414	TRUE	RPL23A	ribosomal protein L23a
SPRLPVGGF	1.08297	1.08297	0.114987	0.0113978	0.0437139	TRUE	TRIP12	thyroid hormone receptor interactor 12
SLADIAQKL	1.07822	1.07822	0.108655	0.0146497	0.0530644	TRUE	PSMD3	proteasome 26S subunit, non-ATPase 3
TLSDIMVSL	1.07802	1.07802	0.108378	0.101416	0.214686	TRUE	TEX10	testis expressed 10
KIYEGQVEV	1.0764	1.0764	0.106211	0.00775917	0.0335032	TRUE	RPL5	ribosomal protein L5
AASKERSGVSL	1.07412	1.07412	0.103151	0.209525	0.355143	TRUE	H1-2; H1-4; H1-3	H1.2 linker histone, cluster member ; H1.4 linker histone, cluster member ; H1.3 linker histone, cluster member
VLIETLVTL	1.07138	1.07138	0.0994683	0.861458	0.908852	TRUE	AHCY	adenosylhomocysteinase
RPSAAGINL	1.07106	1.07106	0.0990387	0.115545	0.237799	TRUE	DHX9	DExH-box helicase 9
TLLEDGTFKV	1.07093	1.07093	0.0988706	0.297278	0.443536	TRUE	NMRAL1	NmrA like redox sensor 1
SLLDPVPEV	1.07069	1.07069	0.0985453	0.631304	0.728667	TRUE	GCN1	GCN1 activator of EIF2AK4
VLLESEQFL	1.07032	1.07032	0.0980466	0.603643	0.712998	TRUE	SRP14	signal recognition particle 14
ALSSVIKEL	1.06748	1.06748	0.0942066	0.305756	0.450785	TRUE	MZT1	mitotic spindle organizing protein 1
ALKPDLVNV	1.06657	1.06657	0.0929739	0.087156	0.18879	TRUE	POLA1	DNA polymerase alpha 1, catalytic subunit
SLLGGDVVSV	1.06642	1.06642	0.0927812	0.00414776	0.0211468	TRUE	TSC22D3	TSC22 domain family member 3
SLQEEIAFL	1.06622	1.06622	0.0924986	0.81655	0.874205	TRUE	VIM	vimentin
SPRSSDLVKL	1.06605	1.06605	0.0922749	0.117802	0.241532	TRUE	INTS7	integrator complex subunit 7
RPAANPIQF	1.0651	1.0651	0.0909857	0.0189207	0.0622203	TRUE	RRM1	ribonucleotide reductase catalytic subunit M1
ATSDLNIKV	1.06373	1.06373	0.0891313	0.237896	0.386803	TRUE	SGCB	sarcoglycan beta
ALDQEIIEV	1.06345	1.06345	0.0887542	0.040438	0.111719	TRUE	RPS17	ribosomal protein S17
GPNERIGMV	1.06329	1.06329	0.0885367	0.353176	0.489938	TRUE	KPNA2	karyopherin subunit alpha 2
ALWNEEALL	1.0621	1.0621	0.0869229	0.418542	0.548594	TRUE	LBR	lamin B receptor
SPNSKVNTL	1.05803	1.05803	0.0813767	0.323091	0.466452	TRUE	HADHA	hydroxyacyl-CoA dehydrogenase trifunctional multienzyme complex subunit alpha
GPNSNRSQF	1.05527	1.05527	0.0776138	0.424024	0.552927	TRUE	PPIL2	peptidylprolyl isomerase like 2
LPQGIVREL	1.05398	1.05398	0.0758478	0.000179555	0.00229549	TRUE	SUPT4H1	SPT4 homolog, DSIF elongation factor subunit
ALIEGAGILL	1.05382	1.05382	0.0756328	0.675928	0.759836	TRUE	TIMM17A	translocase of inner mitochondrial membrane 17A
FVLPELPSV	1.05142	1.05142	0.0723442	0.79725	0.859185	TRUE	IST1	IST1 factor associated with ESCRT-III
SMVDVVMLL	1.05074	1.05074	0.0714091	0.345779	0.485879	TRUE	BAG6	BAG cochaperone 6
GPRTAALGLL	1.04993	1.04993	0.0702919	0.0128675	0.0484949	TRUE	RCN2	reticulocalbin 2
SPNQKLLAV	1.04896	1.04896	0.0689605	0.272365	0.420561	TRUE	WDR3	WD repeat domain 3
KILPDLNTV	1.04842	1.04842	0.0682172	0.193318	0.335222	TRUE	URB1	URB1 ribosome biogenesis homolog
RLFDEPQLA	1.04644	1.04644	0.0654958	0.284198	0.428928	TRUE	BTBD2; BTBD1	BTB domain containing 2 ; BTB domain containing 1
SMYDKVLML	1.04634	1.04634	0.0653512	0.894739	0.933392	TRUE	GTF3C5	general transcription factor IIIC subunit 5
SPYQNIKIL	1.04419	1.04419	0.0623864	0.322362	0.466452	TRUE	SMS	spermine synthase
IRPENVIIY	1.04409	1.04409	0.0622463	0.256881	0.40652	TRUE	ABHD17B	abhydrolase domain containing 17B, depalmitoylase
RPSGPSKAL	1.04404	1.04404	0.0621708	0.622543	0.724712	TRUE	ARCN1	archain 1
SILEDPPSI	1.04365	1.04365	0.0616365	0.550139	0.666711	TRUE	INTS13	integrator complex subunit 13
KNLEELFQV	1.0434	1.0434	0.0612928	0.121333	0.245476	TRUE	CGNL1	cingulin like 1
KQVEEIFNL	1.0434	1.0434	0.0612928	0.121333	0.245476	TRUE	GTF2I	general transcription factor IIi
QPQQLLQVL	1.0425	1.0425	0.0600441	0.357374	0.494708	TRUE	TOMM20	translocase of outer mitochondrial membrane 20
GVLPNIQAV	1.04245	1.04245	0.0599832	0.348432	0.486462	TRUE	H2AC21; H2AJ; H2AC4; H2AC16; H2AC12; H2AC1; H2AC20; H2AX; H2AC17; H2AC25; H2AC19; H2AC13; H2AC6; H2AC7; H2AC8; H2AC18; H2AC14; H2AC15; H2AC11	H2A clustered histone 21 ; H2A.J histone ; H2A clustered histone 4 ; H2A clustered histone 16 ; H2A clustered histone 12 ; H2A clustered histone 1 ; H2A clustered histone 20 ; H2A.X variant histone ; H2A clustered histone 17 ; H2A clustered histone 25 ; H2A clustered histone 19 ; H2A clustered histone 13 ; H2A clustered histone 6 ; H2A clustered histone 7 ; H2A clustered histone 8 ; H2A clustered…
RLDDVSNDV	1.04217	1.04217	0.059585	0.39041	0.525925	TRUE	DNAAF5	dynein axonemal assembly factor 5
KMFSDEILL	1.04189	1.04189	0.0591966	0.689189	0.770756	TRUE	POGLUT3	protein O-glucosyltransferase 3
GLYPNLIQV	1.04141	1.04141	0.0585372	0.77595	0.843199	TRUE	DHX30	DExH-box helicase 30
NLINEINGV	1.03721	1.03721	0.052704	0.941996	0.965234	TRUE	EIF4G3	eukaryotic translation initiation factor 4 gamma 3
LLLDVPTAAVQA	1.03656	1.03656	0.0518074	0.250503	0.401022	TRUE	IFI30	IFI30 lysosomal thiol reductase
FIDDANYSV	1.03469	1.03469	0.0491967	0.947955	0.968685	TRUE	AZIN1	antizyme inhibitor 1
KPSPIYGGL	1.03365	1.03365	0.0477518	0.41746	0.548594	TRUE	MT-ND6	mitochondrially encoded NADH:ubiquinone oxidoreductase core subunit 6
ALDEKLLNI	1.0325	1.0325	0.0461395	0.943027	0.965234	TRUE	CPSF1	cleavage and polyadenylation specific factor 1
SVLDQKILL	1.03227	1.03227	0.0458168	0.80305	0.862584	TRUE	URB1	URB1 ribosome biogenesis homolog
KLGEIVTTI	1.03179	1.03179	0.0451487	0.135765	0.266548	TRUE	ARF1; ARF4; ARF3; ARF5	ADP ribosylation factor 1 ; ADP ribosylation factor 4 ; ADP ribosylation factor 3 ; ADP ribosylation factor 5
SPRPPAEGF	1.03143	1.03143	0.044652	0.468171	0.593867	TRUE	PRR14	proline rich 14
SRPPPAEGF	1.03143	1.03143	0.044652	0.468171	0.593867	TRUE	NUDT19	nudix hydrolase 19
LLLDVPTAAV	1.03061	1.03061	0.0435054	0.387513	0.523102	TRUE	IFI30	IFI30 lysosomal thiol reductase
APRLPITGL	1.02737	1.02737	0.0389533	0.0824843	0.182304	TRUE	ZNF526	zinc finger protein 526
KISDFGLATV	1.02357	1.02357	0.0336155	0.72569	0.799239	TRUE	CHEK1	checkpoint kinase 1
SVKPASSSF	1.02184	1.02184	0.0311631	0.697047	0.77688	TRUE	LAS1L	LAS1 like ribosome biogenesis factor
APKRPPSAF	1.02161	1.02161	0.030841	0.542262	0.659617	TRUE	HMGB1; HMGB1P1; HMGB2	high mobility group box 1 ; high mobility group box 1 pseudogene 1 ; high mobility group box 2
VQWENSFVSV	1.01719	1.01719	0.0245873	0.888897	0.93177	TRUE	PRPF8	pre-mRNA processing factor 8
APSPRPLSL	1.01684	1.01684	0.0240894	0.594788	0.706378	TRUE	MFSD12	major facilitator superfamily domain containing 12
RTLAEIAKV	1.01594	1.01594	0.0228137	0.65363	0.745047	TRUE	NONO	non-POU domain containing octamer binding
RQIDQFLVV	1.01472	1.01472	0.0210885	0.955308	0.971702	TRUE	MTA2; MTA3	metastasis associated 1 family member 2 ; metastasis associated 1 family member 3
SPRPSGPGPSSF	1.01445	1.01445	0.0207014	0.838335	0.890219	TRUE	SPEN	spen family transcriptional repressor
SPIENIQRV	1.01377	1.01377	0.0197278	0.52165	0.644159	TRUE	CTNNB1	catenin beta 1
KLDVGNAEV	1.01171	1.01171	0.0167897	0.612366	0.718862	TRUE	BCAP31	B cell receptor associated protein 31
ALMPVLNQV	1.01133	1.01133	0.016253	0.915406	0.946915	TRUE	EXOSC6	exosome component 6
ALYPNVVQV	1.01018	1.01018	0.0146109	0.975485	0.981048	TRUE	DHX57	DExH-box helicase 57
SMFGAGLTV	1.01004	1.01004	0.0144187	0.923605	0.951729	TRUE	ATP6V0B	ATPase H+ transporting V0 subunit b
NLYPFVKTV	1.00955	1.00955	0.013712	0.693494	0.774243	TRUE	ATIC	5-aminoimidazole-4-carboxamide ribonucleotide formyltransferase/IMP cyclohydrolase
AQIEAFVRL	1.00793	1.00793	0.0113916	0.949371	0.968685	TRUE	DIS3L	DIS3 like exosome 3'-5' exoribonuclease
APSRNGMVL	1.00497	1.00497	0.00714725	0.916416	0.946915	TRUE	RPL13	ribosomal protein L13
APFEPLASGIL	1.00285	1.00285	0.00411256	0.976534	0.981048	TRUE	TIMP1	TIMP metallopeptidase inhibitor 1
					Peptides in IEDB	358
					Peptides total	369
						0.97019

## Sheet: THP1 enriched for CVGBM
peptide	fold enrichment	fc(cond1/cond2)	log2 fc(cond1/cond2)	p_value	corrected p_value	iedb_match	gene_name	description
NLDTLMTYV	782.821	0.00127743	-9.61254	9.20539e-07	7.47481e-06	TRUE	NLGN4X; CVGBM	neuroligin 4 X-linked
KVFAGIPTV	387.363	0.00258156	-8.59754	8.60456e-06	3.97119e-05	TRUE	PTPRZ1; CVGBM	protein tyrosine phosphatase receptor type Z1
AIIDGVESV	330.997	0.00302118	-8.37067	3.5758e-06	2.10873e-05	TRUE	PTPRZ1; CVGBM	protein tyrosine phosphatase receptor type Z1
ALPAPIEKT	201.037	0.0049742	-7.65132	7.4274e-07	6.46245e-06	FALSE	IGHG1	immunoglobulin heavy constant gamma 1 (G1m marker)
FVFPGELLL	173.718	0.00575647	-7.4406	0.000238169	0.000610668	TRUE	SLC1A5	solute carrier family 1 member 5
SLLENLEKI	141.893	0.00704758	-7.14866	0.0011192	0.0023479	TRUE	HNRNPCL2; HNRNPC; HNRNPCL4; HNRNPCL1	heterogeneous nuclear ribonucleoprotein C like 2 ; heterogeneous nuclear ribonucleoprotein C ; heterogeneous nuclear ribonucleoprotein C like 4 ; heterogeneous nuclear ribonucleoprotein C like 1
TVLELNEKI	141.893	0.00704758	-7.14866	0.0011192	0.0023479	TRUE	CCDC192	coiled-coil domain containing 192
SIIGRLLEV	138.56	0.0072171	-7.11436	0.00782536	0.0136622	TRUE	PPP1CA	protein phosphatase 1 catalytic subunit alpha
VLDDKDYFL	106.944	0.00935069	-6.74071	4.37543e-06	2.43807e-05	TRUE	HSPE1	heat shock protein family E (Hsp10) member 1
GLIDFAIQL	100.417	0.00995852	-6.64985	3.22051e-05	0.000112084	TRUE	MED12; MED12L	mediator complex subunit 12 ; mediator complex subunit 12L
FVHDLVLYL	96.779	0.0103328	-6.59662	0.000720436	0.00159821	TRUE	CLTC; CLTCL1	clathrin heavy chain ; clathrin heavy chain like 1
FPVEIKSFY	96.7412	0.0103369	-6.59606	0.0197883	0.0293166	TRUE	NARS1	asparaginyl-tRNA synthetase 1
LVNEVTEF	96.6983	0.0103414	-6.59542	3.6805e-07	3.77473e-06	TRUE	ALB	albumin
DLRQELLAF	95.3145	0.0104916	-6.57462	0.00818764	0.0142245	TRUE	PI4KB	phosphatidylinositol 4-kinase beta
TLSDLRVYL	93.6397	0.0106792	-6.54905	0.00126801	0.00262122	TRUE	SRXN1	sulfiredoxin 1
VINGNPITIF	85.2915	0.0117245	-6.41433	1.00243e-06	7.88204e-06	TRUE	GAPDH	glyceraldehyde-3-phosphate dehydrogenase
QLQIPRKTVY	82.3672	0.0121408	-6.364	4.79622e-12	2.03647e-09	FALSE	PACS2	phosphofurin acidic cluster sorting protein 2
NLASFIEQV	80.2038	0.0124682	-6.3256	0.000275263	0.000687038	TRUE	PCBD1	pterin-4 alpha-carbinolamine dehydratase 1
SLLDIIEKV	78.472	0.0127434	-6.29411	0.00187112	0.00372994	TRUE	TSC2	TSC complex subunit 2
FLSFPTTKT	66.6674	0.0149998	-6.05891	4.96471e-06	2.62845e-05	TRUE	HBA2; HBA1	hemoglobin subunit alpha 2 ; hemoglobin subunit alpha 1
ILADIVISA	66.466	0.0150453	-6.05454	4.32413e-06	2.42975e-05	TRUE	MTHFD2	methylenetetrahydrofolate dehydrogenase (NADP+ dependent) 2, methenyltetrahydrofolate cyclohydrolase
SLIRNLEQL	66.4573	0.0150473	-6.05435	0.000164746	0.000448981	TRUE	STXBP2	syntaxin binding protein 2
ALFEGKVQL	66.2797	0.0150876	-6.0505	3.20038e-07	3.48431e-06	TRUE	WDR19	WD repeat domain 19
VGTPHGIIL	66.2487	0.0150946	-6.04982	4.05874e-07	4.00777e-06	FALSE	HPX	hemopexin
DPFKDIILY	64.6549	0.0154667	-6.01469	0.000146193	0.000405709	TRUE	BZW1	basic leucine zipper and W2 domains 1
VLGEFLKEI	62.8503	0.0159108	-5.97385	0.0721533	0.0933463	TRUE	VAC14	VAC14 component of PIKFYVE complex
VAIQAVLSL	60.8564	0.0164321	-5.92734	0.0768162	0.0981949	TRUE	ACTB; ACTC1; ACTA2; ACTG2; ACTA1; ACTG1; POTEF; ACTBL2	actin beta ; actin alpha cardiac muscle 1 ; actin alpha 2, smooth muscle ; actin gamma 2, smooth muscle ; actin alpha 1, skeletal muscle ; actin gamma 1 ; POTE ankyrin domain family member F ; actin beta like 2
GLYEGLTWL	60.5855	0.0165056	-5.9209	0.0771227	0.0984554	TRUE	ARF6	ADP ribosylation factor 6
SLPDFGISYV	59.9276	0.0166868	-5.90515	0.000108628	0.000312068	TRUE	FERMT3	FERM domain containing kindlin 3
KLFGMIITI	59.5401	0.0167954	-5.89579	5.36384e-05	0.000171977	TRUE	SEC61A2; SEC61A1	SEC61 translocon subunit alpha 2 ; SEC61 translocon subunit alpha 1
LPKEDLIKF	59.2952	0.0168648	-5.88984	0.00173438	0.00347695	TRUE	GCC2	GRIP and coiled-coil domain containing 2
KLFQGQLVL	59.218	0.0168868	-5.88796	0.000213015	0.000556935	TRUE	USP1	ubiquitin specific peptidase 1
SLLDLEQKL	57.5841	0.0173659	-5.8476	0.141463	0.16825	TRUE	PEX3	peroxisomal biogenesis factor 3
YLLPSVVLL	57.4378	0.0174101	-5.84393	0.00102853	0.00218356	TRUE	AGPAT5	1-acylglycerol-3-phosphate O-acyltransferase 5
LLDRFLATV	55.2685	0.0180935	-5.78839	0.000275534	0.000687038	TRUE	CCNI	cyclin I
VLMDIVPV	55.0892	0.0181524	-5.7837	4.86777e-09	2.02633e-07	FALSE	TBX20	T-box transcription factor 20
QGFSGLFAAY	54.1731	0.0184594	-5.7595	0.000108901	0.000312428	TRUE	VPS18	VPS18 core subunit of CORVET and HOPS complexes
GLMEDLLKL	53.4252	0.0187177	-5.73945	0.000204001	0.000537337	TRUE	AHCTF1	AT-hook containing transcription factor 1
IQRTPKIQVY	52.2478	0.0191396	-5.7073	1.75763e-12	1.86572e-09	TRUE	B2M	beta-2-microglobulin
WLAEKLPTL	49.8315	0.0200676	-5.63899	0.0165348	0.025955	TRUE	CKAP5	cytoskeleton associated protein 5
MAYGASFLSF	49.6661	0.0201344	-5.63419	1.50687e-08	3.994e-07	TRUE	TMEM69	transmembrane protein 69
YLLPAIVHI	48.6792	0.0205427	-5.60523	2.82854e-08	6.2552e-07	TRUE	DDX17; DDX5	DEAD-box helicase 17 ; DEAD-box helicase 5
SLIDIVTEI	48.063	0.020806	-5.58685	5.0126e-05	0.000162718	TRUE	IP6K2	inositol hexakisphosphate kinase 2
YLLDLHSYL	45.9642	0.0217561	-5.52244	0.000543769	0.00124222	TRUE	MARCHF6	membrane associated ring-CH-type finger 6
KLLGELHTL	45.0878	0.022179	-5.49466	0.017864	0.0271671	TRUE	PCM1	pericentriolar material 1
AIMDLLLRL	44.2949	0.022576	-5.46907	3.15286e-09	1.5937e-07	TRUE	PPP6R2; PPP6R3; PPP6R1	protein phosphatase 6 regulatory subunit 2 ; protein phosphatase 6 regulatory subunit 3 ; protein phosphatase 6 regulatory subunit 1
NLIDLDDLYV	44.0947	0.0226785	-5.46253	0.000289441	0.00071618	TRUE	THOC2	THO complex subunit 2
RALDHYLTL	43.7231	0.0228712	-5.45033	0.0118801	0.0196429	TRUE	SCNM1	sodium channel modifier 1
RLLEVVTSI	43.1482	0.0231759	-5.43123	5.94039e-07	5.39048e-06	TRUE	ADPGK	ADP dependent glucokinase
SAIGYIHSL	43.0151	0.0232476	-5.42677	0.0729236	0.0940564	TRUE	SGK3; SGK1; CDC16; SGK2	serum/glucocorticoid regulated kinase family member 3 ; serum/glucocorticoid regulated kinase 1 ; cell division cycle 16 ; serum/glucocorticoid regulated kinase 2
FAIDPHLLL	41.5426	0.0240717	-5.37652	0.0246414	0.035371	TRUE	PDS5A	PDS5 cohesin associated factor A
SLIEDLILL	41.2196	0.0242603	-5.36526	0.0171092	0.02634	TRUE	SMYD3	SET and MYND domain containing 3
SQRFPKAEF	40.7445	0.0245432	-5.34853	2.48563e-07	2.98233e-06	TRUE	ALB	albumin
SILQTLILV	40.4815	0.0247026	-5.33919	0.00160994	0.00323971	TRUE	TMED9	transmembrane p24 trafficking protein 9
RLIEETISI	40.3568	0.024779	-5.33474	0.016802	0.0260456	TRUE	GOSR1	golgi SNAP receptor complex member 1
SLAEFVQSL	40.0485	0.0249698	-5.32367	0.000392711	0.000931536	TRUE	USP7	ubiquitin specific peptidase 7
IPIPFYLSVY	39.1401	0.0255492	-5.29058	0.000362706	0.000869103	TRUE	SCARB1	scavenger receptor class B member 1
SLLEPFVYL	37.1494	0.0269184	-5.21527	7.46354e-05	0.000227333	TRUE	NKIRAS2	NFKB inhibitor interacting Ras like 2
GLPELVIQL	35.3065	0.0283234	-5.14186	2.12871e-05	7.98189e-05	TRUE	NUP160	nucleoporin 160
VSWNSGAL	34.4855	0.0289977	-5.10792	0.000166897	0.000453677	FALSE	IGHG4; IGHG2; IGHG1	immunoglobulin heavy constant gamma 4 (G4m marker) ; immunoglobulin heavy constant gamma 2 (G2m marker) ; immunoglobulin heavy constant gamma 1 (G1m marker)
SLLDEFYKL	34.22	0.0292227	-5.09677	0.0186379	0.028008	TRUE	CAPRIN1	cell cycle associated protein 1
FLLDGFPRTV	33.3102	0.0300209	-5.05789	0.00241754	0.00470435	TRUE	AK2	adenylate kinase 2
RLLDYVVNI	33.1282	0.0301858	-5.04999	0.000709503	0.0015756	TRUE	KANK2	KN motif and ankyrin repeat domains 2
ALFEEVPEL	32.3728	0.0308901	-5.01671	9.42075e-05	0.000275486	TRUE	ATIC	5-aminoimidazole-4-carboxamide ribonucleotide formyltransferase/IMP cyclohydrolase
FPRDKLAEL	32.0707	0.0311811	-5.00319	0.0020967	0.0041419	TRUE	SIRT6	sirtuin 6
TLIEDILGV	31.8602	0.0313872	-4.99368	7.86956e-06	3.77135e-05	TRUE	TRPC4AP	transient receptor potential cation channel subfamily C member 4 associated protein
ALSSLIHAL	31.0293	0.0322276	-4.95556	0.0171687	0.0264124	TRUE	XRCC5	X-ray repair cross complementing 5
LLFEEYISY	30.7175	0.0325548	-4.94099	6.26391e-05	0.00019672	TRUE	HEATR1	HEAT repeat containing 1
SAVGHVFSL	30.4189	0.0328743	-4.9269	0.0179629	0.0272895	TRUE	VIRMA	vir like m6A methyltransferase associated
VSLPELPGEY	30.03	0.0333	-4.90833	1.03213e-05	4.54608e-05	TRUE	A2M	alpha-2-macroglobulin
FPHLPGKTF	29.9581	0.03338	-4.90487	0.00137132	0.00280473	TRUE	VCPIP1	valosin containing protein interacting protein 1
TLLNVIKSV	29.9347	0.033406	-4.90375	8.66855e-05	0.000255602	TRUE	ITPR2; ITPR1	inositol 1,4,5-trisphosphate receptor type 2 ; inositol 1,4,5-trisphosphate receptor type 1
YIDEGRLVL	29.549	0.033842	-4.88504	5.98744e-07	5.40907e-06	TRUE	SOAT1	sterol O-acyltransferase 1
SLAANTFTI	29.5234	0.0338715	-4.88378	5.94146e-07	5.39048e-06	TRUE	BTF3	basic transcription factor 3
FATFPSSAF	29.4994	0.033899	-4.88261	1.17299e-05	4.99051e-05	TRUE	DCTN1	dynactin subunit 1
ILWETVPSM	29.4254	0.0339842	-4.87899	0.0167391	0.0260456	TRUE	FNDC3B	fibronectin type III domain containing 3B
VLTGLSIRL	29.3446	0.0340779	-4.87502	0.0163857	0.0258425	TRUE	SAMD1	sterile alpha motif domain containing 1
YLYDLNHTL	29.2964	0.0341339	-4.87265	4.16784e-05	0.000139344	TRUE	UNC93B1	unc-93 homolog B1, TLR signaling regulator
KLWEGLTEL	29.2238	0.0342187	-4.86907	0.000788822	0.00172114	TRUE	RASGRP2	RAS guanyl releasing protein 2
HLTDITLKV	28.3668	0.0352525	-4.82613	0.00621363	0.0110389	TRUE	KARS1	lysyl-tRNA synthetase 1
ALFPGVALL	28.0895	0.0356005	-4.81196	7.5498e-05	0.000228975	TRUE	PDIA3	protein disulfide isomerase family A member 3
ALIEKLVEL	27.9955	0.0357201	-4.80712	0.000650682	0.00146772	TRUE	POLA2	DNA polymerase alpha 2, accessory subunit
FLLEGIRSL	27.9743	0.0357471	-4.80603	0.00153296	0.00310541	TRUE	NCKAP1L	NCK associated protein 1 like
KLLEPVLLL	27.8876	0.0358582	-4.80155	9.35568e-07	7.54222e-06	TRUE	RPS16	ribosomal protein S16
ALLSGIVSI	27.8762	0.0358729	-4.80096	0.0220554	0.0320053	TRUE	MTX1	metaxin 1
ALLSRLEQI	27.3875	0.036513	-4.77545	0.000751837	0.00165748	TRUE	RALY	RALY heterogeneous nuclear ribonucleoprotein
LALFPGVAL	27.3532	0.0365587	-4.77364	0.0740163	0.0951957	TRUE	PDIA3	protein disulfide isomerase family A member 3
FAADVRLMF	27.0657	0.0369472	-4.75839	2.8131e-05	0.000100311	TRUE	BRD3; BRDT; BRD2	bromodomain containing 3 ; bromodomain testis associated ; bromodomain containing 2
SSVPGVRLL	26.9626	0.0370884	-4.75289	2.64668e-06	1.67728e-05	TRUE	VIM	vimentin
DAIRLAVSY	26.9405	0.0371189	-4.7517	0.0730273	0.094133	TRUE	RABL2A; RABL2B	RAB, member of RAS oncogene family like 2A ; RAB, member of RAS oncogene family like 2B
TLVYHVVGV	26.8026	0.0373099	-4.7443	4.19461e-06	2.39233e-05	TRUE	SF3B3	splicing factor 3b subunit 3
SLFPGQVVI	26.7057	0.0374452	-4.73908	0.000310158	0.000758601	TRUE	POLA2	DNA polymerase alpha 2, accessory subunit
FLDSEVSEL	26.6953	0.0374598	-4.73851	0.0164082	0.0258425	TRUE	NCAPG	non-SMC condensin I complex subunit G
SLADIAQKL	26.6237	0.0375606	-4.73464	4.50028e-06	2.45442e-05	TRUE	PSMD3	proteasome 26S subunit, non-ATPase 3
YLADIFTKL	26.4088	0.0378662	-4.72295	8.30785e-05	0.000246679	TRUE	ZBED5	zinc finger BED-type containing 5
GLIDDAFSL	26.365	0.0379291	-4.72055	0.0728417	0.0940078	FALSE	TRHDE	thyrotropin releasing hormone degrading enzyme
ALLAYTLGV	25.9161	0.038586	-4.69578	0.000135918	0.000379178	TRUE	EEF1A2; EEF1A1	eukaryotic translation elongation factor 1 alpha 2 ; eukaryotic translation elongation factor 1 alpha 1
TLLGHEFVL	25.916	0.0385862	-4.69577	0.000739916	0.00163566	TRUE	CDC27	cell division cycle 27
SLLQTLYKV	25.6233	0.039027	-4.67938	0.00138588	0.00283179	TRUE	RANGAP1	Ran GTPase activating protein 1
GLSDLRLEL	25.5834	0.0390878	-4.67714	0.000780339	0.00170438	TRUE	EXOC4	exocyst complex component 4
SIYGGFLLGV	25.1779	0.0397174	-4.65409	0.000100425	0.000290864	TRUE	COPB2	COPI coat complex subunit beta 2
FAISILQQI	25.1279	0.0397964	-4.65122	8.41731e-06	3.91885e-05	TRUE	EIF4A1; EIF4A2	eukaryotic translation initiation factor 4A1 ; eukaryotic translation initiation factor 4A2
AANPIQFTL	25.0991	0.039842	-4.64957	0.0170767	0.026309	TRUE	RRM1	ribonucleotide reductase catalytic subunit M1
ALFQHITAL	25.0255	0.0399593	-4.64532	0.0774475	0.0988108	TRUE	JKAMP	JNK1/MAPK8 associated membrane protein
TLIEEMLYL	24.9685	0.0400504	-4.64204	0.000182177	0.000490466	TRUE	UBR2	ubiquitin protein ligase E3 component n-recognin 2
HEIVLKVAY	24.2131	0.0412999	-4.59772	0.00257296	0.0049885	TRUE	NUP133	nucleoporin 133
VLFDVSIMAV	24.0811	0.0415263	-4.58983	2.05692e-05	7.79794e-05	TRUE	WDR18	WD repeat domain 18
ALLGQTFSL	24.0649	0.0415542	-4.58886	4.61897e-06	2.49518e-05	TRUE	SUGP2	SURP and G-patch domain containing 2
ALFQRPPLI	24.0571	0.0415678	-4.58839	0.0741952	0.0953489	TRUE	DKC1	dyskerin pseudouridine synthase 1
SLVDIYSQL	24.0351	0.0416059	-4.58707	0.0166685	0.0260201	TRUE	STAT6	signal transducer and activator of transcription 6
DIYRELYAF	23.1822	0.0431366	-4.53494	0.000323225	0.000783342	TRUE	TAF6L	TATA-box binding protein associated factor 6 like
FLDGYVSQL	23.1357	0.0432232	-4.53205	5.38899e-05	0.000172302	TRUE	NUP133	nucleoporin 133
FVIDLQTRL	22.7357	0.0439837	-4.50689	3.29173e-05	0.000113873	TRUE	RBM39	RNA binding motif protein 39
ILDVTVVYL	22.4118	0.0446194	-4.48618	0.0198461	0.0293817	TRUE	CCNF	cyclin F
FPTISLEF	22.2444	0.0449551	-4.47537	2.55968e-07	3.05292e-06	TRUE	FDFT1	farnesyl-diphosphate farnesyltransferase 1
LLNEILEQV	22.2197	0.0450051	-4.47377	0.0176381	0.0268813	TRUE	NCAPG	non-SMC condensin I complex subunit G
KLYDGFQYL	22.2	0.045045	-4.47249	0.000739738	0.00163566	TRUE	PI4KB	phosphatidylinositol 4-kinase beta
RLLDLENSL	22.0973	0.0452543	-4.4658	0.000472775	0.00109455	TRUE	PXK	PX domain containing serine/threonine kinase like
FLLSRDFEA	21.9342	0.0455908	-4.45511	0.0726826	0.0938596	TRUE	CLEC11A	C-type lectin domain containing 11A
DIQTLILQV	21.8742	0.045716	-4.45116	0.000420445	0.000990682	TRUE	CCDC77	coiled-coil domain containing 77
SLQELLIQV	21.8742	0.045716	-4.45116	0.000420445	0.000990682	TRUE	PCNX4	pecanex 4
SLIKQIPRI	21.7445	0.0459887	-4.44258	0.0105155	0.01781	TRUE	RPL10A	ribosomal protein L10a
VLLSHLSYL	21.6055	0.0462845	-4.43333	0.000429959	0.00100862	TRUE	FLI1	Fli-1 proto-oncogene, ETS transcription factor
QLLEKVIEL	20.795	0.0480884	-4.37817	5.52086e-06	2.85873e-05	TRUE	ECHDC1	ethylmalonyl-CoA decarboxylase 1
KLFSELPLA	20.7119	0.0482815	-4.37239	6.81124e-06	3.37069e-05	TRUE	MRPS33	mitochondrial ribosomal protein S33
ALSSVIKEL	20.4529	0.0488929	-4.35423	0.000314081	0.00076555	TRUE	MZT1	mitotic spindle organizing protein 1
SLFEAVYTL	20.3798	0.0490681	-4.34907	0.033477	0.0468193	FALSE	PRKAG3	protein kinase AMP-activated non-catalytic subunit gamma 3
SLFEGIYTI	20.3798	0.0490681	-4.34907	0.033477	0.0468193	TRUE	FLT3	fms related receptor tyrosine kinase 3
VLADQVWTL	19.9595	0.0501015	-4.319	0.0849624	0.106921	TRUE	OGG1	8-oxoguanine DNA glycosylase
SLLPAIVEL	19.8705	0.0503258	-4.31256	1.04875e-05	4.6097e-05	TRUE	PPP2R1B; PPP2R1A	protein phosphatase 2 scaffold subunit Abeta ; protein phosphatase 2 scaffold subunit Aalpha
YLLDQHILI	19.5842	0.0510615	-4.29162	0.000147882	0.000409327	TRUE	INPP5D	inositol polyphosphate-5-phosphatase D
IPKVEWSAF	19.4183	0.0514979	-4.27934	1.05099e-05	4.61002e-05	TRUE	TRMT112	tRNA methyltransferase activator subunit 11-2
VAVDKGVFVL	19.2739	0.0518837	-4.26858	2.94691e-08	6.38397e-07	TRUE	C3	complement C3
RLADALQEL	18.8976	0.0529167	-4.24013	0.0166345	0.0260052	TRUE	LMNA	lamin A/C
VLADLKVQL	18.59	0.0537924	-4.21645	4.66862e-06	2.50592e-05	TRUE	PFDN4	prefoldin subunit 4
RLLGYVATL	18.4028	0.0543394	-4.20186	0.07679	0.0981949	TRUE	CSDE1	cold shock domain containing E1
TLTNVIHNL	18.2521	0.0547882	-4.18999	0.0176076	0.0268587	TRUE	ORMDL2	ORMDL sphingolipid biosynthesis regulator 2
FLLDKKIGV	18.1539	0.0550847	-4.1822	0.00535083	0.00967309	TRUE	CCT2	chaperonin containing TCP1 subunit 2
SIEPIGVRF	18.1497	0.0550974	-4.18187	1.47105e-07	2.0412e-06	FALSE	CP	ceruloplasmin
QLIKELPEL	18.0998	0.0552492	-4.1779	0.00134606	0.00276105	TRUE	PDCD6IP	programmed cell death 6 interacting protein
LTQGDGVAKL	18.0676	0.0553476	-4.17533	4.8812e-08	9.01112e-07	FALSE	C3	complement C3
FLDHIIASV	17.8736	0.0559485	-4.15976	0.000516835	0.00118621	TRUE	KDM3B	lysine demethylase 3B
RLLEQKVEL	17.6095	0.0567874	-4.13829	0.00101574	0.00216075	TRUE	PNN	pinin, desmosome associated protein
SLVELLVQL	17.5388	0.0570163	-4.13248	0.00898116	0.0154639	TRUE	ANAPC1	anaphase promoting complex subunit 1
KLQEFLQTL	17.5288	0.0570491	-4.13165	0.000442051	0.00103356	TRUE	FANCI	FA complementation group I
QLLETLNQL	17.365	0.057587	-4.11811	9.45108e-06	4.25098e-05	TRUE	DCTN1	dynactin subunit 1
KLFEDELTL	17.2	0.0581395	-4.10434	0.0175337	0.0268379	TRUE	LETM1	leucine zipper and EF-hand containing transmembrane protein 1
TLVDFPLHL	17.0488	0.0586551	-4.0916	0.00447835	0.0082174	TRUE	MADD	MAP kinase activating death domain
SQIDIYVQV	16.9477	0.0590051	-4.08302	4.82626e-05	0.000158364	TRUE	EXOSC4	exosome component 4
FLMDFIHQV	16.889	0.05921	-4.07801	0.00128216	0.00264789	TRUE	NUP133	nucleoporin 133
GDFPHLLVY	16.7771	0.0596051	-4.06842	0.0300519	0.0425052	TRUE	RFC3	replication factor C subunit 3
FAYPAIRYL	16.6211	0.0601644	-4.05495	0.00139769	0.00285042	TRUE	DAP3	death associated protein 3
SLAEGRLYL	16.5395	0.0604613	-4.04784	0.000429069	0.00100765	TRUE	ARMC9	armadillo repeat containing 9
FAMPYFIQV	16.5152	0.0605501	-4.04573	0.195359	0.224552	TRUE	CLTC	clathrin heavy chain
SLSPGERATL	16.2907	0.0613846	-4.02598	2.67608e-06	1.68585e-05	FALSE	IGKV3-11; IGKV3-20; IGKV3D-7; IGKV3D-20; IGKV3D-11	immunoglobulin kappa variable 3-11 ; immunoglobulin kappa variable 3-20 ; immunoglobulin kappa variable 3D-7 ; immunoglobulin kappa variable 3D-20 ; immunoglobulin kappa variable 3D-11
QEFLTKLAF	16.2593	0.0615031	-4.0232	0.000171065	0.000463819	TRUE	CENPF	centromere protein F
RLIDLGVGL	16.1404	0.0619562	-4.01261	0.0107145	0.0180674	TRUE	KDM5B	lysine demethylase 5B
QPFPLPFKPY	16.0146	0.062443	-4.00132	0.00792535	0.0138141	TRUE	GFI1	growth factor independent 1 transcriptional repressor
SILSSLTSV	16.0062	0.0624758	-4.00056	2.1286e-05	7.98189e-05	TRUE	RPRD2	regulation of nuclear pre-mRNA domain containing 2
GLTSTDLLFHL	15.8785	0.0629783	-3.989	0.0201876	0.0298041	TRUE	POLA2	DNA polymerase alpha 2, accessory subunit
SLVDASWEL	15.8083	0.0632581	-3.98261	4.21448e-06	2.39233e-05	TRUE	SPRTN	SprT-like N-terminal domain
QLLDFERTL	15.8044	0.0632737	-3.98225	0.0725594	0.0937575	TRUE	DUSP7; DUSP6	dual specificity phosphatase 7 ; dual specificity phosphatase 6
YMFVDENTF	15.7588	0.0634566	-3.97809	0.00123513	0.00256574	TRUE	RTL8A; RTL8B; RTL8C	retrotransposon Gag like 8A ; retrotransposon Gag like 8B ; retrotransposon Gag like 8C
ALTEYTLYL	15.7419	0.0635247	-3.97654	2.8641e-06	1.77792e-05	TRUE	UBE4A	ubiquitination factor E4A
IQPDSSVKPY	15.7389	0.0635368	-3.97626	4.74511e-08	8.83673e-07	TRUE	FGB	fibrinogen beta chain
FAIPGSIFL	15.7232	0.0636001	-3.97483	0.000156116	0.000428763	TRUE	TMEM41B	transmembrane protein 41B
FALSGPLFL	15.7232	0.0636001	-3.97483	0.000156116	0.000428763	TRUE	SLC47A2	solute carrier family 47 member 2
ALYASRLYL	15.6551	0.0638769	-3.96856	0.0163859	0.0258425	TRUE	GMPPA	GDP-mannose pyrophosphorylase A
IITASPISDL	15.6472	0.0639094	-3.96783	0.000152436	0.000420287	FALSE	XDH	xanthine dehydrogenase
KAIEVLLTL	15.5871	0.0641554	-3.96228	0.00910851	0.0156705	TRUE	CIP2A	cellular inhibitor of PP2A
ALLPDLPAL	15.5863	0.0641589	-3.96221	0.0747115	0.0958963	TRUE	NOA1	nitric oxide associated 1
MLLELGVEL	15.5099	0.0644749	-3.95512	0.00128545	0.00265211	TRUE	DMAP1	DNA methyltransferase 1 associated protein 1
ILSQYITFV	15.029	0.066538	-3.90968	0.000989808	0.00210769	TRUE	UCK2	uridine-cytidine kinase 2
ALADFAELI	15.0015	0.0666599	-3.90704	0.00412503	0.00766179	TRUE	PRCP; DPP7	prolylcarboxypeptidase ; dipeptidyl peptidase 7
MLDEILLQL	14.9654	0.066821	-3.90355	0.0192752	0.0287368	TRUE	POLD2	DNA polymerase delta 2, accessory subunit
VIFDEVHYI	14.9481	0.066898	-3.90189	0.00585944	0.0104887	TRUE	SKIC2; DDX60L	SKI2 subunit of superkiller complex ; DExD/H-box 60 like
IPFDPKFITY	14.8903	0.067158	-3.8963	0.0102075	0.0173921	TRUE	PAF1	PAF1 homolog, Paf1/RNA polymerase II complex component
RLYPEGLAQL	14.8874	0.0671707	-3.89602	0.000650348	0.00146772	TRUE	ATP6V0D1	ATPase H+ transporting V0 subunit d1
YLFPGIPEL	14.8432	0.0673708	-3.89173	2.20676e-05	8.21923e-05	TRUE	FLAD1	flavin adenine dinucleotide synthetase 1
FGDDPSDKF	14.8327	0.0674188	-3.89071	6.4321e-05	0.000200814	TRUE	FGG	fibrinogen gamma chain
ALESFLKQV	14.8086	0.0675284	-3.88836	0.0168076	0.0260456	TRUE	PRKDC	protein kinase, DNA-activated, catalytic subunit
SLIEYIKQV	14.7641	0.0677318	-3.88402	0.0178586	0.0271671	TRUE	CPM	carboxypeptidase M
LMITRAIVL	14.7455	0.0678172	-3.88221	0.000196807	0.000523083	TRUE	OR51F1	olfactory receptor family 51 subfamily F member 1
FLFQEPRSI	14.7174	0.0679469	-3.87945	9.79723e-05	0.000285316	TRUE	TASOR	transcription activation suppressor
EMPADLPSL	14.6791	0.0681242	-3.87569	3.32318e-05	0.000114531	FALSE	ALB	albumin
KISEVVELL	14.5843	0.0685669	-3.86634	0.0095794	0.0163744	TRUE	MSH6	mutS homolog 6
KIADFGWSV	14.4937	0.0689956	-3.85735	5.06856e-05	0.000164283	TRUE	AURKC; AURKA; AURKB	aurora kinase C ; aurora kinase A ; aurora kinase B
ALLQKLQQL	14.459	0.0691612	-3.85389	0.000544166	0.00124222	TRUE	PLD4	phospholipase D family member 4
TLADYLHLL	14.4209	0.0693439	-3.85009	0.0170501	0.0262911	TRUE	PPCS	phosphopantothenoylcysteine synthetase
GLLGTLVQL	14.3001	0.0699296	-3.83795	6.9157e-09	2.33048e-07	TRUE	CTNNB1	catenin beta 1
ALLNILSEV	14.2849	0.070004	-3.83642	0.00176672	0.00352845	TRUE	UBA6	ubiquitin like modifier activating enzyme 6
YALPHAIL	13.9266	0.0718052	-3.79977	4.46395e-07	4.30557e-06	TRUE	ACTG1; ACTBL2; ACTB	actin gamma 1 ; actin beta like 2 ; actin beta
GLDTVVALL	13.9006	0.0719395	-3.79707	0.0048429	0.00882531	TRUE	PMPCA	peptidase, mitochondrial processing subunit alpha
LPNYLDVATF	13.8259	0.0723278	-3.78931	4.00668e-05	0.000134592	TRUE	ASCC3	activating signal cointegrator 1 complex subunit 3
ILQSFIHDV	13.5801	0.073637	-3.76342	0.0172818	0.0265288	TRUE	SATB2	SATB homeobox 2
ALHDILTEI	13.5755	0.0736619	-3.76294	6.13829e-06	3.11017e-05	TRUE	RFC5	replication factor C subunit 5
FLLGPRLVLA	13.4254	0.0744854	-3.7469	0.00336326	0.00634121	TRUE	TMED10	transmembrane p24 trafficking protein 10
KLLQLQEVF	13.2805	0.0752983	-3.73124	0.000655244	0.00147517	TRUE	CASP2	caspase 2
SLQEVAMFL	13.2462	0.0754931	-3.72751	0.00334116	0.00630515	TRUE	CEP250	centrosomal protein 250
FSIPILMQL	13.2302	0.0755847	-3.72576	0.000703432	0.0015654	TRUE	DDX52	DExD-box helicase 52
FLQEGDLISA	13.1932	0.0757968	-3.72172	0.0816136	0.103257	TRUE	EXOSC2	exosome component 2
SLTSVVLTL	13.0599	0.0765705	-3.70707	0.000876795	0.0018917	TRUE	DHX40	DEAH-box helicase 40
SLVEIILHV	13.0331	0.0767275	-3.70411	0.0189537	0.0283571	TRUE	PSMD13	proteasome 26S subunit, non-ATPase 13
YMAELIERL	12.9751	0.0770709	-3.69767	0.00031292	0.000764475	TRUE	GMNN	geminin DNA replication inhibitor
KLGSVPVTV	12.9239	0.0773763	-3.69196	0.187946	0.217325	TRUE	TCAF1	TRPM8 channel associated factor 1
TAISLFYEL	12.9094	0.0774627	-3.69035	9.64646e-07	7.69904e-06	TRUE	EEF2	eukaryotic translation elongation factor 2
RLVEIQYEL	12.8817	0.0776292	-3.68726	5.91536e-06	3.01882e-05	TRUE	GIT2	GIT ArfGAP 2
SVVTVPSSSL	12.7619	0.0783582	-3.67377	0.000102782	0.000297283	TRUE	IGHG4; IGHG1	immunoglobulin heavy constant gamma 4 (G4m marker) ; immunoglobulin heavy constant gamma 1 (G1m marker)
YQFSKNFSL	12.7291	0.0785601	-3.67006	0.0166976	0.0260456	TRUE	NDUFS2	NADH:ubiquinone oxidoreductase core subunit S2
DMALVATVY	12.7117	0.0786678	-3.66808	0.200997	0.229981	TRUE	TSR1	TSR1 ribosome maturation factor
LIQPDSSVKPY	12.653	0.0790327	-3.66141	3.82948e-07	3.87143e-06	TRUE	FGB	fibrinogen beta chain
LLLDSNIRL	12.5422	0.0797308	-3.64872	6.85714e-05	0.000212212	TRUE	EMC3	ER membrane protein complex subunit 3
FAVTLETVL	12.3954	0.0806748	-3.63174	0.000127319	0.000358011	TRUE	ELP2	elongator acetyltransferase complex subunit 2
SLLGHLMIV	12.3188	0.0811769	-3.62279	0.00215207	0.00423827	TRUE	HINT1	histidine triad nucleotide binding protein 1
SLFRVITEV	12.2816	0.0814228	-3.61842	0.00105868	0.00223862	TRUE	EXT2	exostosin glycosyltransferase 2
GLISVDVRI	12.2032	0.0819454	-3.60919	0.189497	0.21888	TRUE	GTF3C1	general transcription factor IIIC subunit 1
AILPTSIFL	12.1899	0.0820353	-3.60761	0.00366098	0.0068478	TRUE	PRMT5	protein arginine methyltransferase 5
QPINLIFRY	12.1302	0.082439	-3.60053	0.000168021	0.00045615	TRUE	SNRPE	small nuclear ribonucleoprotein polypeptide E
ILDISEHTL	12.0277	0.0831416	-3.58829	0.0170527	0.0262911	TRUE	DBF4	DBF4-CDC7 kinase regulatory subunit
IVDPFQILV	12.0094	0.0832679	-3.5861	0.00735427	0.0129141	TRUE	TPRKB	TP53RK binding protein
KLIPQLPTL	12.0045	0.083302	-3.5855	0.00118773	0.00247454	TRUE	RRAGC; RRAGD	Ras related GTP binding C ; Ras related GTP binding D
GLIDEIYGI	11.9698	0.0835438	-3.58132	0.0122777	0.0202215	TRUE	VPS33A	VPS33A core subunit of CORVET and HOPS complexes
KLLSEALEL	11.871	0.0842387	-3.56937	0.0168693	0.0261031	TRUE	TCEANC2	transcription elongation factor A N-terminal and central domain containing 2
SLLDEVLNV	11.8538	0.0843612	-3.56728	0.00391614	0.00728656	TRUE	CDC42EP3	CDC42 effector protein 3
FSPVSIATAF	11.8537	0.084362	-3.56726	0.0167724	0.0260456	FALSE	SERPINA1	serpin family A member 1
ALQWVVVEV	11.8174	0.0846211	-3.56284	2.79701e-07	3.20975e-06	TRUE	NFYC	nuclear transcription factor Y subunit gamma
SLLEKSLGL	11.7966	0.0847701	-3.5603	3.87162e-07	3.89465e-06	TRUE	EEF1E1	eukaryotic translation elongation factor 1 epsilon 1
KLFEKVKEV	11.7963	0.0847723	-3.56026	0.0173166	0.0265438	TRUE	FAR2	fatty acyl-CoA reductase 2
VLSDIIQNL	11.7536	0.0850801	-3.55504	1.16236e-05	4.95521e-05	TRUE	NCKAP1L	NCK associated protein 1 like
NLLKLIAEV	11.7149	0.0853613	-3.55027	0.00314651	0.0059857	TRUE	SPC25	SPC25 component of NDC80 kinetochore complex
LPKFEKNFY	11.7039	0.0854417	-3.54892	0.0446426	0.0609102	TRUE	DDX5; DDX17	DEAD-box helicase 5 ; DEAD-box helicase 17
HAAGFAYTY	11.6617	0.0857506	-3.54371	6.32002e-05	0.000197897	TRUE	FAM111A	FAM111 trypsin like peptidase A
KLFDAPLSI	11.6545	0.0858041	-3.54281	7.06589e-06	3.4857e-05	TRUE	WASHC1	WASH complex subunit 1
YPFPVPPLLY	11.6147	0.0860981	-3.53787	0.000492868	0.00113735	TRUE	STAU1	staufen double-stranded RNA binding protein 1
YLRGGAGVGSM	11.6099	0.0861335	-3.53728	3.50904e-07	3.63466e-06	TRUE	RPS19	ribosomal protein S19
SLQEEIAFL	11.4967	0.0869817	-3.52314	0.000389372	0.000924649	TRUE	VIM	vimentin
NIMDFKLFL	11.4954	0.0869916	-3.52298	0.028183	0.0401023	TRUE	NEMP2	nuclear envelope integral membrane protein 2
KVLDIIATI	11.4784	0.0871202	-3.52085	0.0193652	0.0288104	TRUE	HEXB	hexosaminidase subunit beta
ALASVLLAL	11.2786	0.0886637	-3.49551	0.0821206	0.103837	TRUE	PRTN3	proteinase 3
SAHSHFISL	11.2139	0.0891751	-3.48722	0.019084	0.0285118	TRUE	ARID2	AT-rich interaction domain 2
LMIEQNTKSPL	11.2114	0.0891949	-3.48689	2.41597e-06	1.56853e-05	TRUE	SERPINA1	serpin family A member 1
LPFFPIATY	11.2024	0.0892663	-3.48574	0.0199706	0.0295247	TRUE	TMEM97	transmembrane protein 97
KVIDYVPGI	11.1088	0.0900183	-3.47364	0.104105	0.128796	TRUE	TIPARP	TCDD inducible poly(ADP-ribose) polymerase
GLAKLIADV	11.1052	0.0900478	-3.47317	0.00810751	0.0140969	TRUE	FEN1	flap structure-specific endonuclease 1
KLAEKLTIL	11.0777	0.0902713	-3.46959	0.184684	0.21402	TRUE	NCKAP1L; NCKAP1	NCK associated protein 1 like ; NCK associated protein 1
TLFDYEVRL	11.0394	0.090585	-3.46458	0.000867153	0.00187662	TRUE	UHRF1	ubiquitin like with PHD and ring finger domains 1
SALAPKIGPL	11.0338	0.0906308	-3.46385	1.41213e-08	3.8697e-07	TRUE	RPL12	ribosomal protein L12
GIPIVTSPY	10.9299	0.0914922	-3.45021	1.73463e-05	6.80705e-05	FALSE	C3	complement C3
ALALIYNEAL	10.8987	0.091754	-3.44609	3.73632e-05	0.000126712	TRUE	S100A6	S100 calcium binding protein A6
ALFFQLVDV	10.8688	0.0920063	-3.44212	0.0203697	0.0300103	TRUE	RPN2	ribophorin II
SLAEVLQQL	10.853	0.0921403	-3.44002	0.0116432	0.0192662	TRUE	RETSAT	retinol saturase
GLYGLIVAL	10.7416	0.0930959	-3.42514	0.000651245	0.00146772	TRUE	ATP6V0C	ATPase H+ transporting V0 subunit c
YMLEHVITL	10.7408	0.0931033	-3.42502	0.0166613	0.0260201	TRUE	KNTC1	kinetochore associated 1
ALAFKLDEV	10.6807	0.0936267	-3.41694	0.000105908	0.000305908	TRUE	SLC10A4	solute carrier family 10 member 4
TLFDYDVGL	10.6322	0.0940536	-3.41037	0.0323227	0.0454143	TRUE	UHRF2	ubiquitin like with PHD and ring finger domains 2
AIISELVSI	10.6249	0.0941183	-3.40938	0.0186071	0.0279964	TRUE	EIF4G2	eukaryotic translation initiation factor 4 gamma 2
SISPIVLYL	10.5585	0.0947103	-3.40033	0.0923669	0.11535	TRUE	ORMDL2	ORMDL sphingolipid biosynthesis regulator 2
SLIRSVVAL	10.5373	0.0949014	-3.39743	0.000302145	0.00074501	TRUE	PSMD7	proteasome 26S subunit, non-ATPase 7
ALLADEFAL	10.4272	0.0959032	-3.38228	0.0181146	0.0274499	TRUE	NELFB	negative elongation factor complex member B
SLFDLNFQA	10.3414	0.0966984	-3.37036	0.0279456	0.039791	TRUE	NQO1	NAD(P)H quinone dehydrogenase 1
YLIDEPSAYL	10.3237	0.0968643	-3.36789	0.000272422	0.00068202	TRUE	ABCE1	ATP binding cassette subfamily E member 1
WMLDKLTGV	10.2872	0.0972085	-3.36277	0.00031363	0.00076533	TRUE	RPS4Y2; RPS4Y1; RPS4X	ribosomal protein S4 Y-linked 2 ; ribosomal protein S4 Y-linked 1 ; ribosomal protein S4 X-linked
FQPEIYVTI	10.2605	0.0974612	-3.35903	0.000163707	0.000447874	TRUE	SZT2	SZT2 subunit of KICSTOR complex
QLIDAVLNL	10.196	0.0980773	-3.34994	0.0199449	0.0295073	TRUE	INTS1	integrator complex subunit 1
IIAPPERKY	10.0985	0.0990249	-3.33606	0.000145111	0.000403234	TRUE	ACTB; ACTG2; ACTC1; ACTA1; ACTG1; ACTA2; ACTBL2	actin beta ; actin gamma 2, smooth muscle ; actin alpha cardiac muscle 1 ; actin alpha 1, skeletal muscle ; actin gamma 1 ; actin alpha 2, smooth muscle ; actin beta like 2
ALYVAVVNV	10.0138	0.0998626	-3.32391	2.96154e-07	3.30913e-06	TRUE	TMEM147	transmembrane protein 147
ALLDKLYAL	9.96948	0.100306	-3.31752	0.000740399	0.00163566	TRUE	IMP3	IMP U3 small nucleolar ribonucleoprotein 3
LAQVPSHTV	9.93813	0.100623	-3.31297	2.04528e-07	2.59388e-06	FALSE	TF	transferrin
FQVDNNNRL	9.8743	0.101273	-3.30368	3.68977e-09	1.6763e-07	TRUE	A2M	alpha-2-macroglobulin
TLDDLIAAV	9.86778	0.10134	-3.30273	9.90392e-05	0.000287634	TRUE	ANKHD1	ankyrin repeat and KH domain containing 1
VVWGTVIRV	9.77231	0.10233	-3.2887	4.89785e-05	0.000159844	TRUE	SZT2	SZT2 subunit of KICSTOR complex
LLADVETFV	9.77097	0.102344	-3.2885	0.000273846	0.000684776	TRUE	SKAP2	src kinase associated phosphoprotein 2
FPYPYAERL	9.70781	0.10301	-3.27915	3.29437e-05	0.000113873	TRUE	GRIN2D	glutamate ionotropic receptor NMDA type subunit 2D
FPSPILKVQY	9.65265	0.103598	-3.27093	2.98123e-05	0.00010531	TRUE	RBBP5	RB binding protein 5, histone lysine methyltransferase complex subunit
RLWNETVEL	9.58897	0.104286	-3.26138	0.0232123	0.0335008	TRUE	DEPDC1B	DEP domain containing 1B
TLATDILMGV	9.53985	0.104823	-3.25397	0.0208865	0.0305823	TRUE	DHX15	DEAH-box helicase 15
SLPDFGISY	9.408	0.106292	-3.23389	0.000424483	0.000997981	TRUE	FERMT3	FERM domain containing kindlin 3
ALLGILQHV	9.26178	0.107971	-3.21129	0.0183779	0.0277301	TRUE	NUDCD3	NudC domain containing 3
SASSFFKEL	9.19182	0.108792	-3.20035	0.0175569	0.026854	TRUE	C1orf131	chromosome 1 open reading frame 131
SLSSLELFL	9.18493	0.108874	-3.19927	0.0791496	0.10068	TRUE	CCDC91	coiled-coil domain containing 91
RLLEVPVML	9.17818	0.108954	-3.19821	0.00025117	0.000637079	TRUE	ISOC2	isochorismatase domain containing 2
WPIDDHFTY	9.16695	0.109088	-3.19644	0.0139127	0.0225299	TRUE	LY75	lymphocyte antigen 75
FPFKPPSIY	9.14948	0.109296	-3.19369	0.0116058	0.0192343	TRUE	UBE2J2	ubiquitin conjugating enzyme E2 J2
KLQEQLPEL	9.12863	0.109545	-3.1904	0.0203917	0.030022	TRUE	COG2	component of oligomeric golgi complex 2
DMFLEALGY	9.03968	0.110623	-3.17627	0.0187931	0.0281565	TRUE	PDLIM5	PDZ and LIM domain 5
FPHGDLTEF	8.95785	0.111634	-3.16315	0.00167832	0.00337094	TRUE	NISCH	nischarin
YLVSNVIEL	8.94801	0.111757	-3.16157	0.0222239	0.0322057	TRUE	PSMC3	proteasome 26S subunit, ATPase 3
TLAEIAKVEL	8.889	0.112499	-3.15202	1.26824e-05	5.27938e-05	TRUE	NONO	non-POU domain containing octamer binding
FQLEGGLKQF	8.87651	0.112657	-3.14999	0.188531	0.217884	FALSE	A2M	alpha-2-macroglobulin
NLMELLIMI	8.83349	0.113206	-3.14298	0.011353	0.0189485	TRUE	PRPS2; PRPS1	phosphoribosyl pyrophosphate synthetase 2 ; phosphoribosyl pyrophosphate synthetase 1
ALSDLLSRL	8.81914	0.11339	-3.14064	0.000209361	0.000549411	TRUE	FRY	FRY microtubule binding protein
TLNNLEIFL	8.75252	0.114253	-3.1297	0.000386327	0.000918445	TRUE	MSH6	mutS homolog 6
FPVQILPNLY	8.71784	0.114707	-3.12397	0.0372973	0.0517531	TRUE	DUSP9	dual specificity phosphatase 9
KILDLETQL	8.70894	0.114825	-3.1225	0.0893312	0.111888	TRUE	ODF2	outer dense fiber of sperm tails 2
TLLDSTWNL	8.70098	0.11493	-3.12118	0.000768747	0.00168727	TRUE	FKBP9	FKBP prolyl isomerase 9
SLLPYLPML	8.66729	0.115376	-3.11558	0.0100152	0.0170782	TRUE	TRRAP	transformation/transcription domain associated protein
TLAEIAKAEL	8.65485	0.115542	-3.11351	0.000322116	0.000781545	TRUE	PSPC1	paraspeckle component 1
YGNPNTLRL	8.58688	0.116457	-3.10213	0.0814793	0.103149	TRUE	TBCC	tubulin folding cofactor C
SVITQVFHV	8.56599	0.116741	-3.09862	0.0186647	0.0280234	TRUE	HDLBP	high density lipoprotein binding protein
LPHPFGLTQY	8.53402	0.117178	-3.09323	1.53397e-05	6.14456e-05	TRUE	LRP5; LRP6	LDL receptor related protein 5 ; LDL receptor related protein 6
SLLSHVEQL	8.4843	0.117865	-3.0848	9.81782e-05	0.000285524	TRUE	MAD2L2	mitotic arrest deficient 2 like 2
LPKKDIIKF	8.3607	0.119607	-3.06362	0.0185143	0.0279007	TRUE	FKBP3	FKBP prolyl isomerase 3
GLLEVMVNL	8.35869	0.119636	-3.06328	0.186762	0.216192	FALSE	WDFY3	WD repeat and FYVE domain containing 3
KLLEEQGIFL	8.33619	0.119959	-3.05939	0.0629934	0.0827568	TRUE	UBR4	ubiquitin protein ligase E3 component n-recognin 4
TLADLVHHV	8.30958	0.120343	-3.05477	0.00144013	0.00293134	TRUE	TRRAP	transformation/transcription domain associated protein
ALWNEEALL	8.26921	0.12093	-3.04775	3.95203e-05	0.000132966	TRUE	LBR	lamin B receptor
VLSELLWQV	8.20784	0.121835	-3.037	0.00159246	0.00321063	TRUE	USP9X; USP9Y	ubiquitin specific peptidase 9 X-linked ; ubiquitin specific peptidase 9 Y-linked
KLLQFYPSL	8.19883	0.121969	-3.03542	0.0770059	0.0983655	TRUE	LAT2	linker for activation of T cells family member 2
ILLDQSLDL	8.17323	0.122351	-3.03091	1.12439e-05	4.83213e-05	TRUE	NUP188	nucleoporin 188
TLIGLSIKV	8.1379	0.122882	-3.02466	1.30328e-05	5.39349e-05	TRUE	CIAO2B	cytosolic iron-sulfur assembly component 2B
VIAEILRGV	8.12792	0.123033	-3.02289	1.56826e-06	1.11725e-05	TRUE	NOP56	NOP56 ribonucleoprotein
SLADLYFRA	8.09542	0.123527	-3.01711	0.200038	0.229062	TRUE	ANAPC7	anaphase promoting complex subunit 7
YPFRVGELEY	8.06593	0.123978	-3.01184	5.42494e-05	0.00017319	TRUE	TRANK1	tetratricopeptide repeat and ankyrin repeat containing 1
KLLEIDIDGV	8.00447	0.12493	-3.00081	0.0175818	0.0268587	TRUE	POLA1	DNA polymerase alpha 1, catalytic subunit
SLNILLLTL	7.97064	0.12546	-2.9947	0.0166333	0.0260052	FALSE	MT-ND4	mitochondrially encoded NADH:ubiquinone oxidoreductase core subunit 4
GLIEIISNA	7.965	0.125549	-2.99368	1.14587e-05	4.9046e-05	TRUE	SNRNP200	small nuclear ribonucleoprotein U5 subunit 200
LAFPGEMLL	7.86668	0.127118	-2.97575	1.12263e-05	4.83213e-05	TRUE	SLC1A4	solute carrier family 1 member 4
WLDETLAQV	7.86515	0.127143	-2.97547	0.190846	0.220199	TRUE	KLHL8	kelch like family member 8
TMLELLLRL	7.85043	0.127382	-2.97277	0.286738	0.315085	TRUE	RLF	RLF zinc finger
ILVDWLVQV	7.82131	0.127856	-2.96741	0.0111773	0.0187437	TRUE	CCNB2	cyclin B2
HDFGHLSVF	7.81584	0.127945	-2.9664	0.0421338	0.0578216	TRUE	FADS1	fatty acid desaturase 1
KLSELQLRV	7.78534	0.128446	-2.96076	0.0167976	0.0260456	TRUE	TMED9	transmembrane p24 trafficking protein 9
FPYYPSPGVLF	7.67361	0.130317	-2.93991	0.251003	0.280035	TRUE	HP1BP3	heterochromatin protein 1 binding protein 3
QGVSLRSLY	7.52501	0.13289	-2.91169	0.239199	0.268121	TRUE	TRPM2	transient receptor potential cation channel subfamily M member 2
VLFSDLIEL	7.52156	0.132951	-2.91103	0.056617	0.0755486	TRUE	MYO1F	myosin IF
KLYDIDVAKV	7.48899	0.133529	-2.90477	0.000242563	0.000618945	TRUE	RPL23A	ribosomal protein L23a
VSIFSSASL	7.45084	0.134213	-2.8974	1.39431e-05	5.68159e-05	TRUE	MSMO1	methylsterol monooxygenase 1
YTLDSILFL	7.32415	0.136535	-2.87266	0.00243648	0.00473252	TRUE	CDC73	cell division cycle 73
TLIDLPGITKV	7.24687	0.137991	-2.85736	6.59911e-07	5.86189e-06	TRUE	DNM2; DNM3	dynamin 2 ; dynamin 3
VLVNDFFLV	7.21764	0.138549	-2.85153	0.00367504	0.00686805	TRUE	EIF3E	eukaryotic translation initiation factor 3 subunit E
KILDYEVTL	7.18698	0.139141	-2.84539	0.190596	0.22003	TRUE	IL6ST	interleukin 6 cytokine family signal transducer
SLAEKIQAL	7.14251	0.140007	-2.83643	0.198062	0.227289	TRUE	ASB6	ankyrin repeat and SOCS box containing 6
IAINISRNL	7.12683	0.140315	-2.83326	0.193563	0.22297	TRUE	BLOC1S2	biogenesis of lysosomal organelles complex 1 subunit 2
YLDASLITV	7.09699	0.140905	-2.82721	0.0340212	0.0474865	TRUE	DHX8	DEAH-box helicase 8
GLCERLVSL	7.0753	0.141337	-2.82279	8.01183e-06	3.82238e-05	TRUE	PRKDC	protein kinase, DNA-activated, catalytic subunit
GLLEEAYTL	7.07085	0.141426	-2.82188	0.101379	0.125937	TRUE	NIBAN1	niban apoptosis regulator 1
FLNGEVIRL	6.94411	0.144007	-2.79579	3.26627e-05	0.000113491	TRUE	HSD17B10	hydroxysteroid 17-beta dehydrogenase 10
SQYPFPVTLY	6.942	0.144051	-2.79535	0.0440039	0.060116	TRUE	RABGAP1L	RAB GTPase activating protein 1 like
YASGRTTGIVM	6.92802	0.144341	-2.79244	3.90749e-07	3.89465e-06	TRUE	ACTBL2; ACTB; ACTG1	actin beta like 2 ; actin beta ; actin gamma 1
TLFPFGSIAY	6.87912	0.145367	-2.78222	0.0227639	0.0329208	TRUE	TMEM260	transmembrane protein 260
AVLGIFLKV	6.86155	0.14574	-2.77854	0.124827	0.151433	TRUE	CA2	carbonic anhydrase 2
ALSELIILT	6.82679	0.146482	-2.77121	0.019538	0.0290267	TRUE	CYP51A1	cytochrome P450 family 51 subfamily A member 1
LPALGFSTY	6.80696	0.146909	-2.76701	0.0191366	0.0285703	TRUE	MAN2B1	mannosidase alpha class 2B member 1
VLFGVETHV	6.7656	0.147807	-2.75822	0.0955462	0.11911	TRUE	ISOC1	isochorismatase domain containing 1
RAINIALQL	6.7486	0.148179	-2.75459	3.71787e-06	2.16842e-05	TRUE	POP7	POP7 homolog, ribonuclease P/MRP subunit
VAASQAALGL	6.73736	0.148426	-2.75218	7.13585e-08	1.15644e-06	TRUE	ALB	albumin
KLLEYIEEI	6.70539	0.149134	-2.74532	0.0127599	0.0209345	TRUE	HMMR	hyaluronan mediated motility receptor
YGFRGEAL	6.69895	0.149277	-2.74394	1.45614e-05	5.88835e-05	TRUE	MLH3; PMS1; SLC25A42; MLH1	mutL homolog 3 ; PMS1 homolog 1, mismatch repair system component ; solute carrier family 25 member 42 ; mutL homolog 1
FLYGGELVL	6.68406	0.14961	-2.74073	0.0673721	0.0877754	TRUE	KLHL36	kelch like family member 36
LSIEDFTAY	6.4698	0.154564	-2.69372	0.021948	0.0318929	TRUE	ATP6AP1	ATPase H+ transporting accessory protein 1
TLQDIVYKL	6.41358	0.155919	-2.68113	0.0230958	0.033378	TRUE	BMI1; PCGF2	BMI1 proto-oncogene, polycomb ring finger ; polycomb group ring finger 2
SAIDRIFTL	6.37781	0.156794	-2.67306	0.192966	0.222403	TRUE	SETD3	SET domain containing 3, actin N3(tau)-histidine methyltransferase
SLSDLLVSL	6.3405	0.157716	-2.6646	0.199175	0.228319	TRUE	OPN3	opsin 3
FLKDLVASV	6.30604	0.158578	-2.65673	0.00029259	0.000722288	TRUE	DRAP1	DR1 associated protein 1
FLIDSSIMI	6.28455	0.15912	-2.65181	0.00288316	0.00553431	TRUE	GPR89B	G protein-coupled receptor 89B
FPYPFQVVY	6.27099	0.159465	-2.64869	0.000247689	0.000630508	TRUE	BTK	Bruton tyrosine kinase
MPFMHSLSF	6.20738	0.161099	-2.63398	1.23837e-05	5.19577e-05	TRUE	ASH1L	ASH1 like histone lysine methyltransferase
SLLSELQHA	6.18404	0.161707	-2.62855	0.0174367	0.0267086	TRUE	GBP5	guanylate binding protein 5
ALIEGAGILL	6.14379	0.162766	-2.61913	0.000217193	0.000566464	TRUE	TIMM17A	translocase of inner mitochondrial membrane 17A
SLFSSPPEI	6.11695	0.16348	-2.61281	0.0914692	0.114296	TRUE	STXBP4	syntaxin binding protein 4
FMFDEKLVTV	6.09053	0.164189	-2.60657	0.00876113	0.0151096	TRUE	PPP6C	protein phosphatase 6 catalytic subunit
KIMDYSLLL	6.08176	0.164426	-2.60449	0.0223155	0.0323164	TRUE	PIP4K2C; PIP5K1C; PIP5K1B	phosphatidylinositol-5-phosphate 4-kinase type 2 gamma ; phosphatidylinositol-4-phosphate 5-kinase type 1 gamma ; phosphatidylinositol-4-phosphate 5-kinase type 1 beta
GLVDQLVKA	6.07279	0.164669	-2.60236	0.00124702	0.00258791	TRUE	SARS1	seryl-tRNA synthetase 1
ALVDQRELYL	6.03951	0.165576	-2.59443	7.72021e-05	0.00023256	TRUE	TRAPPC2L	trafficking protein particle complex subunit 2L
FLDDVVHSL	6.03738	0.165635	-2.59392	0.219317	0.248326	TRUE	JMJD1C	jumonji domain containing 1C
QLSEVFIQL	6.03156	0.165795	-2.59253	3.71476e-05	0.000126385	TRUE	SMARCA2; SMARCA4	SWI/SNF related, matrix associated, actin dependent regulator of chromatin, subfamily a, member 2 ; SWI/SNF related, matrix associated, actin dependent regulator of chromatin, subfamily a, member 4
EAYLERIGY	5.88473	0.169931	-2.55698	0.0033812	0.00636372	TRUE	NAT1	N-acetyltransferase 1
LAYLQRIAL	5.85689	0.170739	-2.55013	0.0209227	0.0305916	TRUE	CTNNA2; CTNNA1	catenin alpha 2 ; catenin alpha 1
SILETVATL	5.78941	0.172729	-2.53342	2.21255e-05	8.22635e-05	TRUE	MMS22L	MMS22 like, DNA repair protein
NIIELVHQV	5.77479	0.173166	-2.52977	8.81418e-05	0.000259176	TRUE	SYK	spleen associated tyrosine kinase
RVMEEIRNLTV	5.72476	0.17468	-2.51721	0.000237717	0.000610668	TRUE	NFYC	nuclear transcription factor Y subunit gamma
VLDSVDVRL	5.67206	0.176303	-2.50387	0.0227127	0.0328692	TRUE	CHST14	carbohydrate sulfotransferase 14
ALVSNLYVI	5.64873	0.177031	-2.49793	0.00038118	0.000907225	TRUE	SEC61A1; SEC61A2	SEC61 translocon subunit alpha 1 ; SEC61 translocon subunit alpha 2
DLFIEVQAF	5.59886	0.178608	-2.48513	0.0715222	0.0926994	TRUE	CNOT11	CCR4-NOT transcription complex subunit 11
FLEKLLPPV	5.55587	0.17999	-2.47401	0.0260653	0.0372136	TRUE	LYPLA2	lysophospholipase 2
KIFDEILVNA	5.53994	0.180507	-2.46987	0.000165608	0.00045075	TRUE	TOP2B; TOP2A	DNA topoisomerase II beta ; DNA topoisomerase II alpha
SLLQALNEV	5.5385	0.180554	-2.46949	0.0171954	0.0264229	TRUE	DYNC1H1	dynein cytoplasmic 1 heavy chain 1
SLPDIKVYL	5.49398	0.182017	-2.45785	0.000366475	0.000876156	TRUE	RGS14	regulator of G protein signaling 14
SLDIITITV	5.49252	0.182066	-2.45747	0.0874874	0.109838	TRUE	ATP13A3	ATPase 13A3
TLWVDPYEV	5.47858	0.182529	-2.4538	0.000675596	0.00151456	TRUE	BTG1; BTG2	BTG anti-proliferation factor 1 ; BTG anti-proliferation factor 2
KPKLEMIGF	5.41744	0.184589	-2.43761	0.0830245	0.104793	TRUE	COG2	component of oligomeric golgi complex 2
RLDELGGVYL	5.41679	0.184611	-2.43744	0.000114666	0.000326135	TRUE	RPN2	ribophorin II
HGNFPRLSY	5.37172	0.18616	-2.42538	0.0109025	0.0183262	TRUE	HLTF	helicase like transcription factor
FQLDITVKM	5.35806	0.186635	-2.42171	0.00260883	0.00503996	TRUE	NDUFA6	NADH:ubiquinone oxidoreductase subunit A6
ALGDKFLLRV	5.32207	0.187897	-2.41199	0.0207704	0.0304527	TRUE	MYBPH	myosin binding protein H
VLKIELETY	5.31685	0.188081	-2.41057	3.73316e-05	0.000126712	TRUE	CCDC6	coiled-coil domain containing 6
NLFDRVVTL	5.29221	0.188957	-2.40387	0.00516289	0.00937624	TRUE	RNF123	ring finger protein 123
FLGENISNFL	5.28363	0.189264	-2.40153	0.0206471	0.0303138	TRUE	APOL1	apolipoprotein L1
GLLEIVTSV	5.28289	0.18929	-2.40133	0.00979828	0.0167351	TRUE	HEATR5B	HEAT repeat containing 5B
ALLSIIATV	5.24469	0.190669	-2.39086	0.00300924	0.00575552	TRUE	TMEM175	transmembrane protein 175
VLIETLVTL	5.16795	0.1935	-2.36959	1.41663e-05	5.75487e-05	TRUE	AHCY	adenosylhomocysteinase
GLADKVYFL	5.16497	0.193612	-2.36876	1.76418e-05	6.8722e-05	TRUE	CAD	carbamoyl-phosphate synthetase 2, aspartate transcarbamylase, and dihydroorotase
ALIEGVGILL	5.15687	0.193916	-2.3665	7.09613e-08	1.15644e-06	TRUE	TIMM17B	translocase of inner mitochondrial membrane 17B
ALMEEILKL	5.14339	0.194424	-2.36272	0.0187509	0.0281132	TRUE	BICD2; BICD1	BICD cargo adaptor 2 ; BICD cargo adaptor 1
MLDSLRIYL	5.12093	0.195277	-2.3564	0.0191865	0.0286247	TRUE	TRRAP	transformation/transcription domain associated protein
FPHPHPAFY	5.11822	0.19538	-2.35564	0.0150876	0.0241548	TRUE	IRX3	iroquois homeobox 3
ALSEKLARL	5.10297	0.195964	-2.35134	0.0169552	0.0261978	TRUE	HAUS1	HAUS augmin like complex subunit 1
FSQPGLRSL	5.10186	0.196007	-2.35102	0.0204577	0.0300983	TRUE	TBC1D1	TBC1 domain family member 1
YAFPKEFPY	5.06361	0.197488	-2.34017	0.077871	0.0992913	TRUE	CCNC	cyclin C
FMLPDPQNI	5.03354	0.198667	-2.33157	0.0938778	0.117099	TRUE	TSEN15	tRNA splicing endonuclease subunit 15
SLYDTTLEL	5.02393	0.199047	-2.32882	0.00152175	0.00308564	TRUE	FRY	FRY microtubule binding protein
FSDYPPLGRF	5.02144	0.199146	-2.3281	0.159966	0.18794	TRUE	EEF1A1	eukaryotic translation elongation factor 1 alpha 1
KLQDQIFNL	5.02066	0.199177	-2.32788	0.00131032	0.00269817	TRUE	RGS10	regulator of G protein signaling 10
YLAEVMVRL	4.92763	0.202937	-2.3009	0.0193568	0.0288104	TRUE	SLC41A3	solute carrier family 41 member 3
YLAVESPFL	4.90468	0.203887	-2.29416	0.20211	0.230688	TRUE	CPT1A	carnitine palmitoyltransferase 1A
ALLSSLNEL	4.90391	0.203919	-2.29393	0.0784122	0.0999214	TRUE	AR	androgen receptor
ALQDFLLSV	4.88879	0.204549	-2.28948	0.201219	0.229981	TRUE	FANCG	FA complementation group G
SLAELVHAV	4.81371	0.20774	-2.26715	0.0301219	0.0425474	TRUE	SESN1	sestrin 1
HPALFLSTY	4.78055	0.209181	-2.25718	0.00037324	0.000890325	TRUE	RNF103	ring finger protein 103
SAVGQFVSL	4.76648	0.209799	-2.25292	0.0113714	0.0189642	TRUE	BRF1	BRF1 RNA polymerase III transcription initiation factor subunit
HLALSGGSSPV	4.76176	0.210006	-2.2515	2.96562e-09	1.53561e-07	FALSE	H6PD	hexose-6-phosphate dehydrogenase/glucose 1-dehydrogenase
YLGEFSITY	4.76003	0.210083	-2.25097	0.114078	0.139669	TRUE	RPS15	ribosomal protein S15
RLAVYIDRV	4.75657	0.210235	-2.24992	0.00440468	0.00809623	TRUE	LMNA	lamin A/C
NAFEELVAF	4.6871	0.213351	-2.2287	0.00208511	0.00412553	TRUE	MCM3	minichromosome maintenance complex component 3
AAYLRALSL	4.66279	0.214464	-2.22119	0.0221994	0.0321921	TRUE	OGT	O-linked N-acetylglucosamine (GlcNAc) transferase
SLDALLSQV	4.64737	0.215176	-2.21641	2.57519e-06	1.6517e-05	TRUE	MED8	mediator complex subunit 8
LPISPTFVGY	4.624	0.216263	-2.20914	0.00307818	0.00586096	TRUE	SLC23A2	solute carrier family 23 member 2
RLPEIYIQL	4.61176	0.216837	-2.20532	0.0241694	0.0347876	TRUE	EHD4	EH domain containing 4
VLIPKLPQL	4.60518	0.217147	-2.20326	0.0212348	0.0309839	TRUE	ORMDL3	ORMDL sphingolipid biosynthesis regulator 3
FPIPDLQKY	4.57642	0.218511	-2.19422	0.0798743	0.101421	TRUE	IDE	insulin degrading enzyme
NIFPYPVGV	4.55754	0.219416	-2.18826	0.408213	0.436813	TRUE	SCAF11	SR-related CTD associated factor 11
IANPTATLL	4.53133	0.220686	-2.17993	0.0827781	0.104544	TRUE	IDH3G	isocitrate dehydrogenase (NAD(+)) 3 non-catalytic subunit gamma
SLIENQILL	4.50623	0.221915	-2.17192	0.201274	0.229981	TRUE	WWC2	WW and C2 domain containing 2
ALIKQLFEA	4.50423	0.222014	-2.17128	0.0178225	0.0271428	TRUE	SAPCD2	suppressor APC domain containing 2
FSVEGQLEF	4.50088	0.222179	-2.17021	1.08334e-06	8.3634e-06	TRUE	HSP90AA1; HSP90AB1	heat shock protein 90 alpha family class A member 1 ; heat shock protein 90 alpha family class B member 1
FAEGFVRAL	4.49285	0.222576	-2.16763	3.55227e-05	0.000121833	TRUE	JUN	Jun proto-oncogene, AP-1 transcription factor subunit
AALPVYQEL	4.48683	0.222874	-2.1657	0.0879556	0.110295	TRUE	ITGB7	integrin subunit beta 7
AVVSGVLQAL	4.461	0.224165	-2.15737	4.60091e-06	2.49177e-05	TRUE	GTPBP3	GTP binding protein 3, mitochondrial
GLVDKLQAL	4.461	0.224165	-2.15737	4.60091e-06	2.49177e-05	TRUE	CIAPIN1	cytokine induced apoptosis inhibitor 1
AIIPYFITL	4.42022	0.226233	-2.14412	0.00333464	0.00630267	TRUE	KCNA3; KCNA1; KCNA2	potassium voltage-gated channel subfamily A member 3 ; potassium voltage-gated channel subfamily A member 1 ; potassium voltage-gated channel subfamily A member 2
FLASESLIKQI	4.39545	0.227508	-2.13601	0.0243607	0.0350154	TRUE	RPL10A	ribosomal protein L10a
ALLSAVTRL	4.39351	0.227608	-2.13538	0.230088	0.258453	TRUE	CTNNA1; CTNNA2	catenin alpha 1 ; catenin alpha 2
SLFAGGMLRV	4.38452	0.228075	-2.13242	0.240018	0.268896	TRUE	TMED9	transmembrane p24 trafficking protein 9
NVYDFKTTY	4.37137	0.228761	-2.12809	0.0343039	0.0478183	TRUE	SSU72	SSU72 homolog, RNA polymerase II CTD phosphatase
HLPLLPNVSY	4.36677	0.229002	-2.12657	0.016847	0.0260876	TRUE	LPIN1	lipin 1
FPVLNVTRY	4.35635	0.22955	-2.12312	0.113402	0.139083	TRUE	ZMYND19	zinc finger MYND-type containing 19
FLLALEPEL	4.34727	0.230029	-2.12011	0.11076	0.136315	TRUE	RPN1	ribophorin I
LSKTEFLSF	4.32602	0.231159	-2.11304	0.000360349	0.00086443	TRUE	S100A11	S100 calcium binding protein A11
TLLDSSLKL	4.26793	0.234306	-2.09354	0.0857066	0.107793	TRUE	FRY	FRY microtubule binding protein
GLVEQLYDL	4.26753	0.234327	-2.0934	0.27742	0.306273	TRUE	NOC2L	NOC2 like nucleolar associated transcriptional repressor
SLAQYLINV	4.24815	0.235397	-2.08683	3.01287e-05	0.000105899	TRUE	PCBP2	poly(rC) binding protein 2
SLMLVTVEL	4.24815	0.235397	-2.08683	3.01287e-05	0.000105899	TRUE	AP3B1	adaptor related protein complex 3 subunit beta 1
KLLGNIKNV	4.24715	0.235452	-2.0865	0.0203666	0.0300103	TRUE	FKBP3	FKBP prolyl isomerase 3
KLFDRPQEL	4.2336	0.236206	-2.08188	0.0176106	0.0268587	TRUE	DENND4C	DENN domain containing 4C
FLYAGHIFL	4.20776	0.237656	-2.07305	0.104558	0.129207	TRUE	DCAF15	DDB1 and CUL4 associated factor 15
KMVSIQITL	4.19608	0.238318	-2.06904	0.000620179	0.00140817	TRUE	AP3B1	adaptor related protein complex 3 subunit beta 1
SLADLNSRL	4.19138	0.238585	-2.06743	0.0146417	0.0234954	TRUE	MTARC1	mitochondrial amidoxime reducing component 1
GLFDTAISL	4.14921	0.24101	-2.05284	0.000230345	0.000595693	TRUE	NUP160	nucleoporin 160
ALYSELLAV	4.13178	0.242026	-2.04676	0.000641184	0.00145276	TRUE	UBR5	ubiquitin protein ligase E3 component n-recognin 5
YAIGLVMRL	4.13148	0.242044	-2.04666	5.16929e-05	0.000166531	TRUE	HACD4	3-hydroxyacyl-CoA dehydratase 4
YLDEIVKEV	4.11696	0.242898	-2.04158	0.120948	0.147064	TRUE	TPR	translocated promoter region, nuclear basket protein
FLQPELVKL	4.10594	0.243549	-2.03771	0.000187999	0.000503943	TRUE	PSME4	proteasome activator subunit 4
FIAEHYMFL	4.09287	0.244328	-2.03311	0.0169746	0.0262087	TRUE	DEGS1	delta 4-desaturase, sphingolipid 1
AYLAGEDFYI	4.08429	0.244841	-2.03008	0.114032	0.139669	TRUE	MOCOS	molybdenum cofactor sulfurase
FQNPFRSEL	4.06714	0.245873	-2.02401	1.52345e-09	9.51262e-08	TRUE	XRCC1	X-ray repair cross complementing 1
SAIFNFQSL	4.05258	0.246756	-2.01884	0.000627112	0.00142239	TRUE	TMEM167A	transmembrane protein 167A
GPFGLIAQY	4.0477	0.247054	-2.0171	0.000266697	0.000669265	TRUE	VPS33A	VPS33A core subunit of CORVET and HOPS complexes
YGIEHALAL	4.04703	0.247095	-2.01686	0.0327973	0.0460203	TRUE	GTF2E1	general transcription factor IIE subunit 1
YLTAEILEL	4.03243	0.24799	-2.01165	1.18251e-08	3.39254e-07	TRUE	H2AC11; H2AC20; H2AC12; H2AC17; H2AC1; H2AJ; H2AC14; H2AC8; H2AC16; H2AX; H2AC21; H2AC4; H2AC25; H2AC19; H2AC13; H2AC6; H2AC7; MACROH2A1; H2AC15; H2AC18	H2A clustered histone 11 ; H2A clustered histone 20 ; H2A clustered histone 12 ; H2A clustered histone 17 ; H2A clustered histone 1 ; H2A.J histone ; H2A clustered histone 14 ; H2A clustered histone 8 ; H2A clustered histone 16 ; H2A.X variant histone ; H2A clustered histone 21 ; H2A clustered histone 4 ; H2A clustered histone 25 ; H2A clustered histone 19 ; H2A clustered histone 13 ; H2A cluster…
GLYPNLIQV	4.01388	0.249136	-2.005	0.00626441	0.0111106	TRUE	DHX30	DExH-box helicase 30
SLFGGSVKL	3.96116	0.252451	-1.98592	3.53789e-06	2.10391e-05	TRUE	PDCD6IP	programmed cell death 6 interacting protein
ALAELLHGA	3.95995	0.252528	-1.98548	0.0718902	0.0930627	TRUE	SEZ6L2	seizure related 6 homolog like 2
FVMETFVHL	3.95435	0.252886	-1.98344	0.000320714	0.000779035	TRUE	TMEM147	transmembrane protein 147
TLADVLYHV	3.9411	0.253737	-1.9786	5.36648e-05	0.000171977	TRUE	ASH2L	ASH2 like, histone lysine methyltransferase complex subunit
SLFPGKLEV	3.93766	0.253958	-1.97734	7.63513e-05	0.000230903	TRUE	FLII	FLII actin remodeling protein
FIADLVVGL	3.93516	0.254119	-1.97642	0.228427	0.256723	TRUE	ENO2; ENO3; ENO1	enolase 2 ; enolase 3 ; enolase 1
LSLEEKGKL	3.92798	0.254584	-1.97379	4.47208e-06	2.45442e-05	TRUE	RGPD3	RANBP2 like and GRIP domain containing 3
SLLESVQKL	3.92798	0.254584	-1.97379	4.47208e-06	2.45442e-05	TRUE	ATR	ATR serine/threonine kinase
RLLEATSYL	3.9258	0.254725	-1.97299	0.0214131	0.0311796	TRUE	KDM1A	lysine demethylase 1A
FLAKLIAQA	3.92308	0.254902	-1.97199	0.0561316	0.0750424	TRUE	CCT8	chaperonin containing TCP1 subunit 8
GLLTEIRAV	3.89663	0.256632	-1.96223	0.131796	0.158798	TRUE	STK17A	serine/threonine kinase 17a
GLVGALMHV	3.88937	0.257111	-1.95954	0.00343161	0.0064529	TRUE	WAS	WASP actin nucleation promoting factor
SLTQGDGVAKL	3.88257	0.257561	-1.95701	0.0910513	0.113841	FALSE	C3	complement C3
ALDEKLLNI	3.8733	0.258178	-1.95356	2.65622e-06	1.67832e-05	TRUE	CPSF1	cleavage and polyadenylation specific factor 1
QLQGYLRSV	3.86213	0.258924	-1.9494	0.00240742	0.00468895	TRUE	RPL6	ribosomal protein L6
LVVDNGSGM	3.85143	0.259644	-1.9454	6.90232e-05	0.000213299	TRUE	ACTB; ACTBL2	actin beta ; actin beta like 2
QLIDKVWQL	3.8337	0.260845	-1.93874	0.00425696	0.00788615	TRUE	SEC14L1	SEC14 like lipid binding 1
LLPPPSEELAL	3.82862	0.261191	-1.93683	0.018237	0.0275568	FALSE	IGHA2; IGHA1	immunoglobulin heavy constant alpha 2 (A2m marker) ; immunoglobulin heavy constant alpha 1
YGINNIREL	3.82596	0.261372	-1.93582	0.116798	0.142589	TRUE	FARSA	phenylalanyl-tRNA synthetase subunit alpha
YLFLGGILM	3.79961	0.263185	-1.92585	0.126535	0.153155	TRUE	TMBIM6	transmembrane BAX inhibitor motif containing 6
FPSPIRLEF	3.79626	0.263417	-1.92458	0.00273127	0.00525225	TRUE	POLD1	DNA polymerase delta 1, catalytic subunit
YGFQEKEAF	3.79253	0.263677	-1.92316	0.000703275	0.0015654	TRUE	RNF25	ring finger protein 25
AMFLGELSL	3.75776	0.266116	-1.90987	0.0882438	0.110591	TRUE	CCNA2	cyclin A2
FIFSDTHEL	3.74195	0.26724	-1.90379	3.1956e-07	3.48431e-06	TRUE	PARP4	poly(ADP-ribose) polymerase family member 4
YQYPVIIHL	3.73036	0.268071	-1.89931	0.0020003	0.00397252	TRUE	ELOVL1	ELOVL fatty acid elongase 1
YLAIGIHEL	3.72109	0.268739	-1.89572	2.70282e-05	9.69271e-05	TRUE	HAL	histidine ammonia-lyase
FLADIVQKL	3.72099	0.268746	-1.89569	0.209111	0.237533	TRUE	SACS	sacsin molecular chaperone
ALSDHHIYL	3.71162	0.269424	-1.89205	0.000336981	0.000813892	TRUE	ALDOA	aldolase, fructose-bisphosphate A
KMFSDEILL	3.69923	0.270326	-1.88723	8.21457e-05	0.000244594	TRUE	POGLUT3	protein O-glucosyltransferase 3
ALLDQLHTL	3.69164	0.270882	-1.88426	0.207832	0.236329	TRUE	NCOA3	nuclear receptor coactivator 3
SLLPPDALVGL	3.67471	0.272131	-1.87763	0.0492589	0.0665246	TRUE	SEC23B	SEC23 homolog B, COPII coat complex component
NLMDIKIGL	3.66453	0.272886	-1.87363	0.000132203	0.000370274	TRUE	IQGAP1; IQGAP3; IQGAP2	IQ motif containing GTPase activating protein 1 ; IQ motif containing GTPase activating protein 3 ; IQ motif containing GTPase activating protein 2
HASDRIIAL	3.65213	0.273813	-1.86874	0.0288048	0.0409047	TRUE	TKT	transketolase
AILEKVFTA	3.62394	0.275943	-1.85756	0.00115682	0.00242203	TRUE	CERS6	ceramide synthase 6
YMIDNVILL	3.60636	0.277288	-1.85054	8.97781e-08	1.38115e-06	TRUE	ATP6V0D1; ATP6V0D2	ATPase H+ transporting V0 subunit d1 ; ATPase H+ transporting V0 subunit d2
SLASFIPAV	3.59914	0.277844	-1.84765	0.00409955	0.00762114	TRUE	HAUS1	HAUS augmin like complex subunit 1
ILDDSHLLV	3.57364	0.279827	-1.83739	0.0182298	0.0275568	TRUE	AQR	aquarius intron-binding spliceosomal factor
FMSEYLIEL	3.56254	0.280699	-1.83291	0.000306283	0.000751721	TRUE	TDRD7	tudor domain containing 7
TLLRLLYEA	3.56219	0.280726	-1.83277	0.112757	0.138475	TRUE	EIF3M	eukaryotic translation initiation factor 3 subunit M
QPIVWITPY	3.5597	0.280922	-1.83176	4.20414e-05	0.000140336	TRUE	PES1	pescadillo ribosomal biogenesis factor 1
ALLKIEGVYA	3.52922	0.283349	-1.81935	0.000180467	0.000487445	TRUE	RPL35A	ribosomal protein L35a
YVDDFGVSV	3.51426	0.284555	-1.81322	0.0129991	0.0212776	TRUE	EXT2	exostosin glycosyltransferase 2
FLDSTSPLL	3.49876	0.285815	-1.80685	0.224076	0.253039	TRUE	ECPAS	Ecm29 proteasome adaptor and scaffold
TLVDEVFRI	3.47697	0.287607	-1.79783	0.203863	0.232314	TRUE	RPA2	replication protein A2
YPNVNIHNF	3.46457	0.288636	-1.79268	0.00681332	0.0120039	TRUE	SPTBN1	spectrin beta, non-erythrocytic 1
YLITSVELL	3.45463	0.289466	-1.78853	0.269762	0.298595	TRUE	ACSL4	acyl-CoA synthetase long chain family member 4
EGRLFQVEY	3.44611	0.290182	-1.78497	2.46135e-07	2.98233e-06	TRUE	PSMA5	proteasome 20S subunit alpha 5
LGNDKISQL	3.44602	0.290189	-1.78493	0.22458	0.253474	FALSE	FGB	fibrinogen beta chain
EVIKNFIQY	3.43391	0.291213	-1.77985	1.76129e-05	6.8722e-05	TRUE	EIF3L	eukaryotic translation initiation factor 3 subunit L
YVFPGVTRL	3.43282	0.291306	-1.77939	0.139337	0.16628	TRUE	SPATC1L	spermatogenesis and centriole associated 1 like
FVLPELPSV	3.43274	0.291312	-1.77936	0.000473316	0.00109461	TRUE	IST1	IST1 factor associated with ESCRT-III
LLADITSKY	3.41644	0.292703	-1.77249	0.0842648	0.106169	TRUE	ZNF131	zinc finger protein 131
TLAETLVNL	3.40428	0.293747	-1.76735	0.000257902	0.000649533	TRUE	ANKRD52	ankyrin repeat domain 52
IIEPSLRQL	3.40285	0.293871	-1.76675	0.000368003	0.000878819	TRUE	UBA52	ubiquitin A-52 residue ribosomal protein fusion product 1
SLLDDLHSA	3.39466	0.294581	-1.76327	0.000650297	0.00146772	TRUE	ZYG11B	zyg-11 family member B, cell cycle regulator
IPIERLYVTY	3.38901	0.295072	-1.76086	1.41771e-05	5.75487e-05	TRUE	AARS1	alanyl-tRNA synthetase 1
FQVDNNNRLL	3.37146	0.296607	-1.75337	0.226045	0.254585	TRUE	A2M	alpha-2-macroglobulin
TLLEDGTFKV	3.35636	0.297942	-1.7469	7.88114e-05	0.00023599	TRUE	NMRAL1	NmrA like redox sensor 1
KLMEEIREL	3.35089	0.298428	-1.74455	0.037898	0.0524494	TRUE	ZNF644	zinc finger protein 644
DQRVIYYY	3.34799	0.298687	-1.74329	0.103966	0.128775	TRUE	CENPJ	centromere protein J
FPQIGQIQY	3.33961	0.299437	-1.73968	0.000908932	0.00195508	TRUE	SFXN4	sideroflexin 4
ILMGVLKEV	3.3369	0.299679	-1.73851	0.000835511	0.00181184	TRUE	DHX15	DEAH-box helicase 15
SLISGIIRA	3.31912	0.301284	-1.7308	0.0189488	0.0283571	TRUE	GLE1	GLE1 RNA export mediator
RLYDPASGTISL	3.31675	0.3015	-1.72977	0.114872	0.14048	TRUE	ABCB10	ATP binding cassette subfamily B member 10
FSIADSIEL	3.30919	0.302189	-1.72648	0.000471814	0.00109455	TRUE	SHCBP1	SHC binding and spindle associated 1
MQYPGRSLVF	3.30852	0.30225	-1.72618	0.00618168	0.0110006	TRUE	DDX24	DEAD-box helicase 24
KLIELKAEI	3.30347	0.302712	-1.72398	0.103177	0.127872	TRUE	E2F4	E2F transcription factor 4
ALDPELLLL	3.30295	0.30276	-1.72375	0.225813	0.254459	TRUE	CCAR2	cell cycle and apoptosis regulator 2
ALLDRIVSV	3.28853	0.304087	-1.71744	3.50969e-07	3.63466e-06	TRUE	NUP205	nucleoporin 205
VLNEYFHNV	3.26193	0.306567	-1.70572	0.000203953	0.000537337	TRUE	AP2S1	adaptor related protein complex 2 subunit sigma 1
ALLNGEYLL	3.26034	0.306717	-1.70502	0.000290398	0.000717713	TRUE	WDR18	WD repeat domain 18
KLSEIPLTL	3.2317	0.309435	-1.69229	7.25303e-05	0.000222196	TRUE	BAZ1B	bromodomain adjacent to zinc finger domain 1B
FLQEYVANL	3.21913	0.310642	-1.68667	0.000945293	0.00202713	TRUE	XPO1	exportin 1
TLIEYEVPQL	3.21292	0.311243	-1.68389	3.76571e-05	0.000127506	TRUE	PIWIL4	piwi like RNA-mediated gene silencing 4
RLAVYIDKV	3.20774	0.311746	-1.68156	0.00531037	0.00961938	TRUE	LMNB1	lamin B1
GLIDGRLTI	3.20069	0.312433	-1.67838	7.17744e-05	0.000220198	TRUE	SPCS2	signal peptidase complex subunit 2
YLDQGTQIFL	3.19051	0.31343	-1.67379	0.0336599	0.0470132	TRUE	METTL9	methyltransferase 9, His-X-His N1(pi)-histidine
ALLDGRVQL	3.19024	0.313456	-1.67366	9.66397e-05	0.000281822	TRUE	AGRN	agrin
MERLIEFAY	3.17917	0.314548	-1.66865	0.019468	0.028943	TRUE	KEAP1	kelch like ECH associated protein 1
FLIRESETL	3.15915	0.316541	-1.65954	0.0139061	0.0225299	TRUE	LYN	LYN proto-oncogene, Src family tyrosine kinase
VPYRIFPY	3.15057	0.317403	-1.65561	3.37797e-07	3.57056e-06	TRUE	LBR	lamin B receptor
ALLAGSEYLKL	3.14108	0.318362	-1.65126	0.0255266	0.0365428	TRUE	EIF3D	eukaryotic translation initiation factor 3 subunit D
KLIDDVHRL	3.13766	0.318709	-1.64969	0.020647	0.0303138	TRUE	SRPRA	SRP receptor subunit alpha
TLLEKDYFL	3.13116	0.31937	-1.6467	0.0211693	0.0309095	TRUE	PPP4R1	protein phosphatase 4 regulatory subunit 1
IAAGIFNDL	3.12325	0.32018	-1.64305	9.37893e-07	7.54222e-06	TRUE	PSMB7	proteasome 20S subunit beta 7
LAQDIFKEL	3.12294	0.320211	-1.64291	0.251016	0.280035	TRUE	IPO9	importin 9
GLDELFVQV	3.11569	0.320956	-1.63955	1.21395e-05	5.11353e-05	TRUE	GPN1	GPN-loop GTPase 1
FSITPLSEL	3.09655	0.32294	-1.63066	0.00108066	0.00228282	TRUE	NCAPG	non-SMC condensin I complex subunit G
IVQPIISKL	3.09414	0.323192	-1.62954	0.0197821	0.0293166	TRUE	HSPA5	heat shock protein family A (Hsp70) member 5
FLDGHDLQL	3.08753	0.323884	-1.62645	2.43377e-05	8.86259e-05	TRUE	MRTFA	myocardin related transcription factor A
KLLEVNGVAL	3.07049	0.325681	-1.61847	5.40092e-09	2.12336e-07	TRUE	SCRIB	scribble planar cell polarity protein
ILSEVQQAV	3.06951	0.325785	-1.61801	0.120662	0.1468	TRUE	PARP1	poly(ADP-ribose) polymerase 1
FLSELTQQL	3.04399	0.328516	-1.60596	6.31482e-06	3.18579e-05	TRUE	MIF	macrophage migration inhibitory factor
NAAFPFLAY	3.04393	0.328522	-1.60594	0.000195005	0.000519443	TRUE	TFRC	transferrin receptor
SPYNYLQVAY	3.03924	0.329029	-1.60371	0.00519008	0.00941755	TRUE	P3H1	prolyl 3-hydroxylase 1
KMGLIFEV	3.03563	0.32942	-1.602	0.00535369	0.00967309	TRUE	TMED2	transmembrane p24 trafficking protein 2
DLRHLVQSY	3.0119	0.332016	-1.59067	0.211933	0.240478	TRUE	GFI1	growth factor independent 1 transcriptional repressor
YVFDGKPPQL	3.004	0.33289	-1.58688	0.0468363	0.063617	TRUE	FEN1	flap structure-specific endonuclease 1
FLDLGPPGI	3.00379	0.332913	-1.58678	0.278186	0.306959	TRUE	RNF216	ring finger protein 216
FILESQHTL	2.99355	0.334051	-1.58186	0.00540265	0.00975326	TRUE	WDFY3	WD repeat and FYVE domain containing 3
LFKEDFINY	2.9852	0.334986	-1.57783	0.22186	0.250938	TRUE	UTP6	UTP6 small subunit processome component
FNSDTHSSTF	2.97727	0.335878	-1.57399	2.86302e-05	0.000101642	TRUE	GAPDH	glyceraldehyde-3-phosphate dehydrogenase
VALLRVTPF	2.97625	0.335993	-1.5735	9.04446e-07	7.39153e-06	TRUE	TOMM5	translocase of outer mitochondrial membrane 5
TLISDIEAV	2.95571	0.338328	-1.56351	0.21847	0.247498	TRUE	TSPAN14	tetraspanin 14
KVIDEIYRV	2.95294	0.338646	-1.56215	0.00260901	0.00503996	TRUE	FBXO28	F-box protein 28
KAMELIREL	2.93123	0.341154	-1.5515	0.00369068	0.00689121	TRUE	GINS1	GINS complex subunit 1
NLAEKLIGV	2.92875	0.341443	-1.55028	0.000415792	0.000981897	TRUE	RALGAPB	Ral GTPase activating protein non-catalytic subunit beta
MLFPGSIAL	2.92782	0.341551	-1.54983	0.000533664	0.00122306	TRUE	MAPRE1	microtubule associated protein RP/EB family member 1
YAIDNPLHY	2.92236	0.34219	-1.54713	0.0265572	0.0378904	TRUE	CNOT1	CCR4-NOT transcription complex subunit 1
GVQDFVPFV	2.90884	0.34378	-1.54044	0.000444655	0.00103851	TRUE	TRAPPC11	trafficking protein particle complex subunit 11
YVYEYLLHV	2.90481	0.344256	-1.53845	0.112077	0.137856	TRUE	SSBP3; SSBP2	single stranded DNA binding protein 3 ; single stranded DNA binding protein 2
SLLEYQMLV	2.88728	0.346347	-1.52971	7.45948e-05	0.000227333	TRUE	NUP188	nucleoporin 188
SLAWDVPAA	2.87991	0.347233	-1.52603	0.21996	0.248921	TRUE	FASN	fatty acid synthase
KTLEGEFSV	2.87743	0.347532	-1.52478	0.167384	0.19588	TRUE	YY1; YY2	YY1 transcription factor ; YY2 transcription factor
YPVPNYLSY	2.87271	0.348103	-1.52241	1.32769e-05	5.45977e-05	TRUE	PHLPP1	PH domain and leucine rich repeat protein phosphatase 1
ILADEAFFSV	2.86129	0.349493	-1.51667	0.0564724	0.0754031	TRUE	PRKDC	protein kinase, DNA-activated, catalytic subunit
RARELLVSY	2.85693	0.350026	-1.51447	0.00160841	0.00323971	TRUE	LAS1L	LAS1 like ribosome biogenesis factor
FPIPGEPGF	2.83741	0.352434	-1.50457	0.0699001	0.0907077	TRUE	ARPC3	actin related protein 2/3 complex subunit 3
SLLQTQHAL	2.82753	0.353666	-1.49954	0.240909	0.26961	TRUE	ARFIP2	ADP ribosylation factor interacting protein 2
ALTSLELEL	2.82253	0.354292	-1.49699	0.000365468	0.000874733	TRUE	CITED4	Cbp/p300 interacting transactivator with Glu/Asp rich carboxy-terminal domain 4
LPRDLLQVY	2.8216	0.354408	-1.49652	7.60103e-05	0.0002302	TRUE	RIMBP3	RIMS binding protein 3
AIPPSFASIF	2.8124	0.355568	-1.4918	0.0293088	0.0415371	FALSE	IGHM	immunoglobulin heavy constant mu
QLVDIIEKV	2.79741	0.357474	-1.48409	8.06896e-08	1.25039e-06	TRUE	PSME3	proteasome activator subunit 3
VMLDVPIRL	2.78166	0.359498	-1.47594	3.63641e-05	0.000124117	TRUE	RASAL2	RAS protein activator like 2
GLYEGEFTL	2.78036	0.359666	-1.47527	0.00865918	0.014958	TRUE	MBTPS1	membrane bound transcription factor peptidase, site 1
GLQQELAAL	2.77781	0.359996	-1.47395	5.0499e-09	2.03138e-07	TRUE	SUN2	Sad1 and UNC84 domain containing 2
GAVPIFIEL	2.77014	0.360992	-1.46996	0.000972807	0.00207565	TRUE	KPNA6; KPNA1	karyopherin subunit alpha 6 ; karyopherin subunit alpha 1
YPSIHITAY	2.76613	0.361516	-1.46787	0.0086827	0.0149865	TRUE	PREPL	prolyl endopeptidase like
YAVGYMLRL	2.76176	0.362088	-1.46559	5.19298e-07	4.87819e-06	TRUE	CHI3L1	chitinase 3 like 1
AMLDFVSSL	2.75831	0.36254	-1.46379	0.215541	0.24431	TRUE	FIRRM	FIGNL1 interacting regulator of recombination and mitosis
GQFPSYLETV	2.75427	0.363073	-1.46167	0.0376229	0.0521366	TRUE	DNAAF5	dynein axonemal assembly factor 5
YLFDIAVSM	2.7542	0.363081	-1.46163	0.292045	0.32042	TRUE	APIP	APAF1 interacting protein
ALTYTSLEI	2.75229	0.363334	-1.46063	0.000131402	0.000368517	TRUE	M1AP	meiosis 1 associated protein
YPYLADRHY	2.74821	0.363874	-1.45849	0.0966156	0.120302	TRUE	RBM7	RNA binding motif protein 7
ALNELLQHV	2.74676	0.364065	-1.45773	8.75913e-11	1.43043e-08	TRUE	TLN1	talin 1
FPYSYEVAL	2.74382	0.364456	-1.45618	0.00861848	0.014912	TRUE	FNDC3B	fibronectin type III domain containing 3B
GLADASLLKKV	2.73571	0.365535	-1.45192	0.0512357	0.0688875	TRUE	ATXN10	ataxin 10
FAFEEAIGY	2.72862	0.366486	-1.44817	3.01267e-05	0.000105899	TRUE	PGM2	phosphoglucomutase 2
AQFEHTILL	2.72443	0.367049	-1.44595	0.0104041	0.0176562	TRUE	METAP2	methionyl aminopeptidase 2
ILDPHVVLL	2.70083	0.370256	-1.4334	0.00316279	0.00601128	TRUE	NUP88	nucleoporin 88
ILAEEQFIL	2.66715	0.374933	-1.4153	0.0110955	0.0186212	TRUE	DCTN3	dynactin subunit 3
KMWEEAISL	2.66623	0.375061	-1.4148	5.3068e-06	2.78073e-05	TRUE	DOCK2	dedicator of cytokinesis 2
YAYDGKDYIAL	2.65903	0.376076	-1.4109	0.182706	0.212307	TRUE	HLA-B; HLA-G	major histocompatibility complex, class I, B ; major histocompatibility complex, class I, G
YAYDGKDYLAL	2.65903	0.376076	-1.4109	0.182706	0.212307	TRUE	HLA-B; HLA-G	major histocompatibility complex, class I, B ; major histocompatibility complex, class I, G
TSSPSILTL	2.65311	0.376917	-1.40768	0.203235	0.231723	TRUE	NOMO2; NOMO1; NOMO3	NODAL modulator 2 ; NODAL modulator 1 ; NODAL modulator 3
KLTVVLEAV	2.64744	0.377724	-1.4046	2.1032e-06	1.40855e-05	TRUE	PARVG	parvin gamma
FIVEETLPL	2.63959	0.378847	-1.40031	0.00221963	0.00435515	TRUE	ZNF460	zinc finger protein 460
TLGNVLVTV	2.60657	0.383646	-1.38215	0.174053	0.202807	TRUE	EXOC1	exocyst complex component 1
ILLTEQINL	2.6041	0.38401	-1.38078	0.0312106	0.0439391	TRUE	PHTF2; PHTF1	putative homeodomain transcription factor 2 ; putative homeodomain transcription factor 1
TPIKDGILY	2.59918	0.384737	-1.37806	0.194109	0.223478	TRUE	DOK3	docking protein 3
FPYDYSASEY	2.59907	0.384753	-1.37799	0.0153213	0.0244564	TRUE	SCD	stearoyl-CoA desaturase
QGFPDELAF	2.59174	0.385841	-1.37392	0.00154957	0.00313607	TRUE	PLEKHG2	pleckstrin homology and RhoGEF domain containing G2
ALLGGLVNV	2.58723	0.386514	-1.37141	1.27692e-06	9.61316e-06	TRUE	PAQR4	progestin and adipoQ receptor family member 4
KLSSLIILM	2.58061	0.387505	-1.36771	0.211133	0.239698	TRUE	SERPINH1	serpin family H member 1
TLIDSLDTL	2.56756	0.389475	-1.3604	2.41325e-07	2.96147e-06	TRUE	EDEM3	ER degradation enhancing alpha-mannosidase like protein 3
FLFDGSPTYV	2.5595	0.390701	-1.35586	0.0196271	0.0291183	TRUE	FASN	fatty acid synthase
SVIEQLAQV	2.55751	0.391006	-1.35474	0.0276056	0.0393333	TRUE	AOAH	acyloxyacyl hydrolase
FLTPLDIML	2.54582	0.3928	-1.34813	0.00609203	0.0108593	TRUE	PDE7B	phosphodiesterase 7B
ILMEHIHKL	2.53114	0.39508	-1.33979	0.0112044	0.0187613	TRUE	RPL19	ribosomal protein L19
VLLTRLENV	2.52747	0.395653	-1.33769	0.0539129	0.0721854	TRUE	BAHD1	bromo adjacent homology domain containing 1
GLWKSETTV	2.52408	0.396184	-1.33576	0.143656	0.170477	TRUE	ADGRA2	adhesion G protein-coupled receptor A2
KLQDGVHII	2.50554	0.399116	-1.32512	0.000950941	0.00203513	TRUE	UTP11	UTP11 small subunit processome component
ALKDFVASI	2.49975	0.400039	-1.32179	1.64505e-07	2.18277e-06	TRUE	MCM3	minichromosome maintenance complex component 3
YGLPVVVKL	2.49968	0.400052	-1.32174	1.90109e-05	7.31163e-05	TRUE	CTNNB1	catenin beta 1
NKDLFVLTY	2.49644	0.40057	-1.31987	3.90288e-05	0.000131521	TRUE	TRAPPC3L	trafficking protein particle complex subunit 3L
ALLDSAHLL	2.49487	0.400823	-1.31896	3.51547e-08	7.21742e-07	TRUE	AP3D1	adaptor related protein complex 3 subunit delta 1
LPFHITKTAY	2.49279	0.401157	-1.31776	0.240897	0.26961	TRUE	P2RY6	pyrimidinergic receptor P2Y6
SLDDLLTNV	2.49149	0.401366	-1.31701	0.000888259	0.00191449	TRUE	EPHX1	epoxide hydrolase 1
ELFDTVQVY	2.48745	0.402019	-1.31467	0.000279714	0.000696058	TRUE	NPRL2	NPR2 like, GATOR1 complex subunit
SAYPYYASAF	2.48032	0.403175	-1.31052	0.0745366	0.0957297	TRUE	DDOST	dolichyl-diphosphooligosaccharide--protein glycosyltransferase non-catalytic subunit
GIIEENWQL	2.47881	0.403419	-1.30965	0.144157	0.170976	TRUE	EEF1AKMT1	EEF1A lysine methyltransferase 1
DMFEILTRY	2.47171	0.404578	-1.30551	0.0619071	0.0814304	TRUE	MTM1	myotubularin 1
GLSDLQTYL	2.45816	0.406808	-1.29758	3.578e-07	3.68742e-06	TRUE	DDX60L	DExD/H-box 60 like
NILSEVTAV	2.45467	0.407386	-1.29553	0.152347	0.179585	TRUE	TEX10	testis expressed 10
YPFAHPAIY	2.44038	0.409772	-1.28711	0.00158141	0.00319139	TRUE	SMCR8	SMCR8-C9orf72 complex subunit
GQIELRTYV	2.43914	0.409981	-1.28637	0.056313	0.0752376	TRUE	ENDOG	endonuclease G
EGITWVLVY	2.43807	0.410161	-1.28574	0.0349583	0.0486985	TRUE	TMCO1	transmembrane and coiled-coil domains 1
KVLGIVVGV	2.42621	0.412165	-1.27871	0.00375357	0.00700249	TRUE	CNOT1	CCR4-NOT transcription complex subunit 1
FLSFMNTEL	2.42119	0.413021	-1.27571	0.0043845	0.00806776	TRUE	S100A11	S100 calcium binding protein A11
YGVTVFKAL	2.40862	0.415175	-1.26821	0.0735209	0.0946543	TRUE	P3H1	prolyl 3-hydroxylase 1
GLLGNVVNI	2.40374	0.416018	-1.26528	0.0764391	0.0978771	TRUE	EDEM1	ER degradation enhancing alpha-mannosidase like protein 1
GMDRYLIYV	2.40372	0.416021	-1.26527	1.10727e-05	4.77792e-05	TRUE	ITGB2	integrin subunit beta 2
VLFENTDSVHL	2.39089	0.418255	-1.25755	9.49335e-06	4.26097e-05	TRUE	RBM34	RNA binding motif protein 34
YSYDLSHSL	2.38501	0.419286	-1.25399	0.0334733	0.0468193	TRUE	FIG4	FIG4 phosphoinositide 5-phosphatase
MPKVHIEF	2.38051	0.420077	-1.25127	0.0181365	0.0274634	TRUE	HDLBP	high density lipoprotein binding protein
FLLSSQVGL	2.36006	0.423718	-1.23882	0.00229002	0.00447672	TRUE	EXT2	exostosin glycosyltransferase 2
FLQEYGLSV	2.35021	0.425494	-1.23279	0.000203936	0.000537337	TRUE	NAE1	NEDD8 activating enzyme E1 subunit 1
MPIHELLSLY	2.33741	0.427824	-1.22491	0.443652	0.472353	TRUE	MIER1	MIER1 transcriptional regulator
ALYPGQLVQL	2.33706	0.427889	-1.22469	7.31935e-06	3.55583e-05	TRUE	ARHGAP9	Rho GTPase activating protein 9
RVSDINFTL	2.32766	0.429616	-1.21888	1.04607e-06	8.16476e-06	TRUE	PPP6R3	protein phosphatase 6 regulatory subunit 3
FLVDSQFMV	2.32481	0.430143	-1.21711	0.00201747	0.00400288	TRUE	GPN3	GPN-loop GTPase 3
ELYGNTFQLY	2.32261	0.43055	-1.21575	6.44765e-05	0.000201004	TRUE	PUM3	pumilio RNA binding family member 3
VATDFFTVL	2.31219	0.43249	-1.20926	4.42476e-05	0.000147007	TRUE	AP5Z1	adaptor related protein complex 5 subunit zeta 1
YPKTGVTGPY	2.30558	0.433731	-1.20513	0.256746	0.285527	TRUE	ATP5PB	ATP synthase peripheral stalk-membrane subunit b
KLNPGIAYV	2.29804	0.435154	-1.2004	0.256424	0.285469	TRUE	TBC1D13	TBC1 domain family member 13
FLDNAIMIV	2.28129	0.438348	-1.18985	5.21578e-05	0.000167774	TRUE	TMEM65	transmembrane protein 65
GMYIFLHTV	2.28073	0.438456	-1.1895	0.390302	0.419337	TRUE	ORMDL3	ORMDL sphingolipid biosynthesis regulator 3
YVVPFVAKV	2.27024	0.440483	-1.18284	0.00421731	0.00782636	TRUE	CNOT1	CCR4-NOT transcription complex subunit 1
AVIEHLERL	2.26866	0.44079	-1.18184	0.228068	0.256456	TRUE	GATC	glutamyl-tRNA amidotransferase subunit C
FAHPYQYEL	2.2657	0.441365	-1.17996	0.00111853	0.0023479	TRUE	EXOSC10	exosome component 10
YSIVGLSSL	2.24937	0.444568	-1.16952	8.7394e-09	2.72849e-07	TRUE	RPN2	ribophorin II
FQYESKVFY	2.24615	0.445206	-1.16746	1.95525e-08	4.72479e-07	TRUE	YWHAH	tyrosine 3-monooxygenase/tryptophan 5-monooxygenase activation protein eta
LPHFDESTF	2.23219	0.447991	-1.15846	0.00573837	0.0103155	TRUE	CHD9	chromodomain helicase DNA binding protein 9
SLLSNLDEV	2.22659	0.449117	-1.15484	6.68856e-09	2.32784e-07	TRUE	KCNK18; PDCD6IP	potassium two pore domain channel subfamily K member 18 ; programmed cell death 6 interacting protein
YLDFTNPKV	2.21975	0.450502	-1.15039	0.138418	0.165276	TRUE	GANC	glucosidase alpha, neutral C
FVIRNIVEA	2.21882	0.450691	-1.14979	7.73438e-07	6.59441e-06	TRUE	RPS26	ribosomal protein S26
FVDDYTVRV	2.20993	0.452503	-1.144	0.0333517	0.0467365	TRUE	PSMD14	proteasome 26S subunit, non-ATPase 14
ALDASILNV	2.20937	0.452617	-1.14364	0.0164083	0.0258425	TRUE	RGS12	regulator of G protein signaling 12
LPFPIIQQY	2.20845	0.452807	-1.14303	5.21618e-07	4.8784e-06	TRUE	NDC1	NDC1 transmembrane nucleoporin
TLSDIVVTL	2.20173	0.454188	-1.13864	0.000595738	0.00135703	TRUE	TAF8	TATA-box binding protein associated factor 8
YPFIISSESY	2.19733	0.455099	-1.13575	0.0674337	0.0877754	TRUE	PRKDC	protein kinase, DNA-activated, catalytic subunit
FASFPHMVL	2.19417	0.455754	-1.13367	0.381281	0.410269	TRUE	MED23	mediator complex subunit 23
YLTAEVLEL	2.19076	0.456462	-1.13143	0.132613	0.159511	TRUE	H2AZ1; H2AZ2	H2A.Z variant histone 1 ; H2A.Z variant histone 2
GLAELYVMV	2.1627	0.462385	-1.11283	8.12075e-06	3.83972e-05	TRUE	TMEM199	transmembrane protein 199
FAYEGPMYL	2.16259	0.462407	-1.11276	1.86487e-07	2.4141e-06	TRUE	RNF145	ring finger protein 145
LNLPTGIPIVY	2.15101	0.464898	-1.10501	0.056929	0.0758177	TRUE	PGAM4; PGAM1; PGAM2	phosphoglycerate mutase family member 4 ; phosphoglycerate mutase 1 ; phosphoglycerate mutase 2
TLMEEVLLL	2.14541	0.466112	-1.10125	0.000778366	0.00170182	TRUE	GOLPH3L; GOLPH3	golgi phosphoprotein 3 like ; golgi phosphoprotein 3
ILFGHENRV	2.14483	0.466236	-1.10087	0.000126264	0.000355514	TRUE	GNB5	G protein subunit beta 5
YSLVSREL	2.13293	0.46884	-1.09283	0.435231	0.464472	TRUE	TMEM214	transmembrane protein 214
SLLDSVVGL	2.13096	0.469273	-1.0915	0.0791126	0.10068	TRUE	VIRMA	vir like m6A methyltransferase associated
NPISGLLEY	2.12501	0.470586	-1.08747	4.33678e-06	2.42975e-05	TRUE	ADAR	adenosine deaminase RNA specific
AANPHSFVF	2.12344	0.470933	-1.08641	0.183818	0.213248	TRUE	PPAN	peter pan homolog
SLQEGSYLL	2.11361	0.473124	-1.07971	0.147861	0.174782	TRUE	ICE2	interactor of little elongation complex ELL subunit 2
FLSTINVGL	2.10851	0.474268	-1.07622	0.000494706	0.00113911	TRUE	ANP32A	acidic nuclear phosphoprotein 32 family member A
EPFNFQMVY	2.09987	0.476221	-1.0703	0.17039	0.198976	TRUE	ORC4	origin recognition complex subunit 4
FPNPVRTVF	2.09508	0.47731	-1.067	0.223744	0.252798	TRUE	CYP1B1	cytochrome P450 family 1 subfamily B member 1
LAIASGIYL	2.08649	0.479274	-1.06108	2.11076e-05	7.95942e-05	TRUE	CYBA	cytochrome b-245 alpha chain
SLNGLEVHL	2.08195	0.480319	-1.05793	1.72954e-08	4.47781e-07	TRUE	HPS4	HPS4 biogenesis of lysosomal organelles complex 3 subunit 2
FGLATKVEY	2.08104	0.480529	-1.0573	0.318799	0.346904	TRUE	PLK1	polo like kinase 1
VMFNGKVYL	2.07817	0.481193	-1.05531	8.62587e-05	0.000254697	TRUE	LRIF1	ligand dependent nuclear receptor interacting factor 1
GMYETPLFL	2.06232	0.48489	-1.04427	1.20357e-05	5.0799e-05	TRUE	TPR	translocated promoter region, nuclear basket protein
NMAELFAVV	2.04853	0.488156	-1.03459	0.279421	0.308161	TRUE	VPS28	VPS28 subunit of ESCRT-I
ALTGYLHTI	2.04468	0.489075	-1.03187	0.000433344	0.00101524	TRUE	FASTKD2	FAST kinase domains 2
YPFDSPQVMF	2.03901	0.490433	-1.02787	9.69847e-07	7.71155e-06	TRUE	UBE2W	ubiquitin conjugating enzyme E2 W
FPKKEAVTF	2.03463	0.491489	-1.02477	0.11719	0.142985	TRUE	PLAA	phospholipase A2 activating protein
FPAGFQHEAF	2.02754	0.493209	-1.01973	0.0185173	0.0279007	TRUE	BEGAIN	brain enriched guanylate kinase associated
YSMPISIEF	2.02296	0.494326	-1.01647	0.179279	0.208667	TRUE	LIN9	lin-9 DREAM MuvB core complex component
RTIEYLEEV	2.02108	0.494784	-1.01513	0.0567585	0.0756899	TRUE	HADHA	hydroxyacyl-CoA dehydrogenase trifunctional multienzyme complex subunit alpha
ALATLIHQV	2.00393	0.49902	-1.00283	0.0143668	0.0231417	TRUE	COPS7A	COP9 signalosome subunit 7A
YLYGQTTTYL	2.00076	0.499809	-1.00055	0.10247	0.12707	TRUE	TOP2A	DNA topoisomerase II alpha
KMIEDLQNEL	1.99994	0.500014	-0.999959	0.044604	0.0608966	TRUE	SMC5	structural maintenance of chromosomes 5
VPYPDDLVGF	1.99639	0.500904	-0.997393	7.32379e-05	0.00022404	TRUE	SKIC2	SKI2 subunit of superkiller complex
TPYPAILHEY	1.99165	0.502097	-0.993961	0.000359477	0.000863313	TRUE	IFT80	intraflagellar transport 80
YPGPASLTQIY	1.98169	0.50462	-0.986732	0.000472312	0.00109455	TRUE	DYNC1H1	dynein cytoplasmic 1 heavy chain 1
VLLDTILQL	1.98019	0.505002	-0.98564	0.167462	0.19588	TRUE	HSF2BP	heat shock transcription factor 2 binding protein
IIFVPVPQL	1.97726	0.50575	-0.983505	0.0232301	0.0335037	TRUE	RPS7	ribosomal protein S7
GLLPDVPSL	1.96565	0.508738	-0.975005	0.00235716	0.00460372	TRUE	MBOAT7	membrane bound O-acyltransferase domain containing 7
KLVELPYTV	1.95159	0.512404	-0.964646	1.19003e-05	5.04277e-05	TRUE	OSGEP	O-sialoglycoprotein endopeptidase
IMLEALERV	1.9506	0.512662	-0.963921	9.68071e-06	4.32677e-05	TRUE	SNRPG	small nuclear ribonucleoprotein polypeptide G
YPQYVIEY	1.9482	0.513293	-0.962144	0.0140671	0.0227278	TRUE	ZC3HAV1	zinc finger CCCH-type containing, antiviral 1
ILAEFEMTL	1.94143	0.515085	-0.957117	1.56593e-05	6.21395e-05	TRUE	SH3BP1	SH3 domain binding protein 1
ALSGLAVRL	1.93704	0.516253	-0.95385	4.80677e-06	2.55758e-05	TRUE	SMIM10L2A; SMIM10	small integral membrane protein 10 like 2A ; small integral membrane protein 10
YPFHKQPPTY	1.93571	0.516607	-0.952862	0.0361775	0.0502649	TRUE	LMF2	lipase maturation factor 2
LLLREELQAY	1.93308	0.51731	-0.950899	0.264815	0.293732	TRUE	ESPL1	extra spindle pole bodies like 1, separase
TLFQGIKTV	1.92717	0.518896	-0.946481	0.297281	0.325491	TRUE	USP33	ubiquitin specific peptidase 33
YVGEPLVCEV	1.92493	0.519499	-0.944807	0.00261693	0.00504608	FALSE	GFOD1	Gfo/Idh/MocA-like oxidoreductase domain containing 1
QGIFSSRTF	1.91218	0.522963	-0.935219	9.46168e-05	0.000276302	TRUE	SCAMP2	secretory carrier membrane protein 2
YAVHEGLGL	1.90763	0.52421	-0.931783	0.073281	0.0944026	TRUE	POLR1B	RNA polymerase I subunit B
SLQETIQSL	1.90634	0.524567	-0.930802	0.000454867	0.00105886	TRUE	TMEM214	transmembrane protein 214
LPYTVVIHY	1.9005	0.526176	-0.926383	2.0749e-07	2.60652e-06	TRUE	ERAP1	endoplasmic reticulum aminopeptidase 1
YLLQRAVEV	1.89911	0.526561	-0.925327	2.94274e-07	3.30553e-06	TRUE	TARBP1	TAR (HIV-1) RNA binding protein 1
DAHRIVLY	1.89422	0.527921	-0.921606	0.0115055	0.0190979	TRUE	PNPLA6	patatin like phospholipase domain containing 6
YLNVQVKEL	1.88807	0.529642	-0.916911	0.0355408	0.0494451	TRUE	SMC4	structural maintenance of chromosomes 4
LPNSIASRF	1.88622	0.530162	-0.915496	0.128434	0.155276	TRUE	TTC7A	tetratricopeptide repeat domain 7A
AMIELVERL	1.88235	0.531251	-0.912534	2.20972e-06	1.45718e-05	TRUE	TRIM44	tripartite motif containing 44
FPYQDKLVGY	1.87741	0.532648	-0.908745	0.494611	0.522158	TRUE	CHAC2	ChaC glutathione specific gamma-glutamylcyclotransferase 2
ATIDPDTISAL	1.85577	0.53886	-0.892019	0.307091	0.335195	TRUE	ZNF143	zinc finger protein 143
LATDFIQSL	1.84608	0.541687	-0.884467	6.47558e-07	5.8007e-06	TRUE	STK17B	serine/threonine kinase 17b
SPIPFPPLSY	1.84324	0.542522	-0.882247	0.140193	0.167114	TRUE	PRPF8	pre-mRNA processing factor 8
KILPTLEAV	1.83142	0.546025	-0.87296	4.17485e-09	1.80882e-07	TRUE	ILF2	interleukin enhancer binding factor 2
VLLSLLEKV	1.80554	0.553852	-0.852428	0.330245	0.358257	TRUE	LYST	lysosomal trafficking regulator
SLMPFSPYEPL	1.80035	0.555449	-0.848274	0.13002	0.156925	TRUE	CLU	clusterin
ISFQESVTF	1.79928	0.555777	-0.847421	0.000154443	0.000425268	TRUE	ZNF684	zinc finger protein 684
GLIEKNIEL	1.79904	0.555852	-0.847228	6.44061e-08	1.07665e-06	TRUE	DNMT1	DNA methyltransferase 1
KIITILVTA	1.79339	0.557602	-0.842692	0.142179	0.168912	TRUE	SLC1A5	solute carrier family 1 member 5
SLAQYLINA	1.78723	0.559526	-0.837722	8.04748e-08	1.25039e-06	TRUE	PCBP1; PCBP3	poly(rC) binding protein 1 ; poly(rC) binding protein 3
SLYSQVHQI	1.77794	0.562448	-0.830209	0.376719	0.405565	TRUE	MED12	mediator complex subunit 12
EPIYIITEY	1.7776	0.562555	-0.829934	2.29555e-05	8.47556e-05	TRUE	LYN; LCK	LYN proto-oncogene, Src family tyrosine kinase ; LCK proto-oncogene, Src family tyrosine kinase
ALLETNPYL	1.76483	0.566627	-0.819529	0.539412	0.567479	TRUE	CLPTM1	CLPTM1 regulator of GABA type A receptor forward trafficking
YLADLYHFV	1.76264	0.567332	-0.817734	0.234153	0.262742	TRUE	SH3BP1	SH3 domain binding protein 1
FPVQGTVTF	1.75271	0.570545	-0.809586	0.0461344	0.0627841	TRUE	ZNF552	zinc finger protein 552
ALDEVFTKV	1.75009	0.5714	-0.807427	0.00268008	0.00515848	TRUE	NENF	neudesin neurotrophic factor
ALSNLEVKL	1.74451	0.573226	-0.802824	2.97842e-08	6.38705e-07	TRUE	FERMT3	FERM domain containing kindlin 3
AIAPIIAAV	1.7435	0.573558	-0.801989	0.450388	0.478805	TRUE	ELAC2	elaC ribonuclease Z 2
AISDFYYTV	1.73511	0.576333	-0.795025	8.55269e-05	0.0002535	TRUE	SELENON	selenoprotein N
ALDPEISSGEGL	1.73356	0.576848	-0.793736	0.201125	0.229981	TRUE	DSC1	desmocollin 1
GLLTGDVQL	1.72229	0.580623	-0.784327	0.0654821	0.0855814	TRUE	SKIC2	SKI2 subunit of superkiller complex
ALDNGLFTL	1.70816	0.585424	-0.772447	0.172873	0.201543	TRUE	FRG1	FSHD region gene 1
SILSNIHEV	1.70608	0.586141	-0.770681	0.0030175	0.00576611	TRUE	ABCA1	ATP binding cassette subfamily A member 1
ALYGQPLLL	1.70539	0.586377	-0.770099	0.000770389	0.00168786	TRUE	USP4	ubiquitin specific peptidase 4
VLDDKLVFV	1.68563	0.593251	-0.753284	3.56438e-05	0.000122051	TRUE	ANO6	anoctamin 6
YVISSFTEL	1.68539	0.593336	-0.753079	0.291376	0.31985	TRUE	PLCB2	phospholipase C beta 2
YPADFNIQY	1.68401	0.59382	-0.751903	0.000200164	0.000529861	TRUE	INTS10	integrator complex subunit 10
RLIEQEEYL	1.68284	0.594233	-0.7509	0.000827121	0.00179732	TRUE	SMC4	structural maintenance of chromosomes 4
KILQELPSV	1.68177	0.594612	-0.74998	8.7557e-05	0.000257813	TRUE	IWS1	interacts with SUPT6H, CTD assembly factor 1
AFIHISTAY	1.67794	0.595968	-0.746693	0.156605	0.184297	TRUE	FAR2	fatty acyl-CoA reductase 2
FAFEHSEEY	1.6771	0.596266	-0.745973	0.000230365	0.000595693	TRUE	TCF25	transcription factor 25
YPYPYPHTL	1.66193	0.601711	-0.732858	3.18615e-05	0.000111071	TRUE	MRPL37	mitochondrial ribosomal protein L37
ILWSEAIFL	1.65646	0.603698	-0.728101	0.395018	0.423976	TRUE	PRPF6	pre-mRNA processing factor 6
FPFEKGSVQY	1.65269	0.605075	-0.724815	1.37447e-06	1.01319e-05	TRUE	DEK	DEK proto-oncogene
SLLELEVDL	1.64711	0.607126	-0.719933	0.444914	0.47346	TRUE	COPB2	COPI coat complex subunit beta 2
QGFPNRVVF	1.64686	0.607217	-0.719717	4.43836e-07	4.30557e-06	TRUE	MYH9	myosin heavy chain 9
DFFIEHSQY	1.64581	0.607603	-0.718798	0.00585365	0.0104872	TRUE	IFT140	intraflagellar transport 140
ALAGVSFEI	1.64568	0.60765	-0.718688	6.25915e-05	0.00019672	TRUE	NOMO3; NOMO2; NOMO1	NODAL modulator 3 ; NODAL modulator 2 ; NODAL modulator 1
KVIEINPYL	1.64532	0.607784	-0.718369	2.08195e-09	1.22777e-07	TRUE	PSMB5; PSMB8	proteasome 20S subunit beta 5 ; proteasome 20S subunit beta 8
RVADYIVKV	1.64408	0.608243	-0.71728	1.81985e-05	7.05026e-05	TRUE	SLC10A4	solute carrier family 10 member 4
LPFPDETHERY	1.63732	0.610755	-0.711333	0.000231696	0.000597679	TRUE	GPAA1	glycosylphosphatidylinositol anchor attachment 1
SSKPWPDATY	1.63492	0.611652	-0.709217	0.104104	0.128796	TRUE	THRAP3	thyroid hormone receptor associated protein 3
YPAENLIEY	1.63286	0.612421	-0.707404	7.18602e-06	3.52331e-05	TRUE	PHF10	PHD finger protein 10
NAFEHGGEFTY	1.62956	0.613662	-0.704483	0.00428445	0.00792325	TRUE	DUSP7	dual specificity phosphatase 7
GLIDKVNEL	1.62815	0.614194	-0.703235	3.5663e-08	7.21742e-07	TRUE	SRP54	signal recognition particle 54
LPFTPLSY	1.62353	0.615943	-0.699131	0.0601605	0.0793853	TRUE	TMCO1	transmembrane and coiled-coil domains 1
ALPEDLVEV	1.62126	0.616804	-0.697116	0.034171	0.0476643	TRUE	LCP1; PLS3	lymphocyte cytosolic protein 1 ; plastin 3
QLDDLKVEL	1.61694	0.61845	-0.693271	7.81561e-07	6.63701e-06	TRUE	RPL35	ribosomal protein L35
FPKPVTALEY	1.61016	0.621057	-0.687203	0.223641	0.252798	TRUE	ATP1B3	ATPase Na+/K+ transporting subunit beta 3
FLAPLVTEY	1.60992	0.621148	-0.686992	0.00759187	0.0132983	TRUE	SCLT1	sodium channel and clathrin linker 1
HLYPLIETQY	1.60742	0.622115	-0.684746	0.112837	0.138475	TRUE	THSD7A	thrombospondin type 1 domain containing 7A
ILQTLIQRV	1.60728	0.62217	-0.68462	0.196018	0.225188	TRUE	ASXL2	ASXL transcriptional regulator 2
LLDPSVFHV	1.60657	0.622444	-0.683985	0.000112712	0.00032119	TRUE	NOC4L	nucleolar complex associated 4 homolog
YLSAVRATL	1.60417	0.623377	-0.681823	0.401222	0.429765	TRUE	ARPC4	actin related protein 2/3 complex subunit 4
QGVEFHYVY	1.60117	0.624544	-0.679126	6.5921e-05	0.000204606	TRUE	LBR	lamin B receptor
KLLDLMPRL	1.59863	0.625537	-0.676834	0.299309	0.327206	TRUE	INTS4	integrator complex subunit 4
ALFNGAQKL	1.5886	0.629486	-0.667754	0.322205	0.350072	TRUE	SEC61A1; SEC61A2	SEC61 translocon subunit alpha 1 ; SEC61 translocon subunit alpha 2
VLLESEQFL	1.58347	0.631523	-0.663094	0.000109781	0.000314104	TRUE	SRP14	signal recognition particle 14
FLKNELDNV	1.58204	0.632096	-0.661785	0.179545	0.208863	TRUE	TRAIP	TRAF interacting protein
IAIPVTVAF	1.57861	0.633468	-0.658656	0.00239368	0.00466647	TRUE	NUP210	nucleoporin 210
NLIAFTMDL	1.57458	0.63509	-0.654967	0.371681	0.400954	FALSE	MED16	mediator complex subunit 16
SLPELVHAV	1.56887	0.637402	-0.649725	0.202547	0.231062	TRUE	SESN3	sestrin 3
VLINTSVTL	1.56638	0.638415	-0.647433	7.23472e-06	3.53087e-05	TRUE	ZNF292	zinc finger protein 292
QLYSVDVTL	1.56489	0.639021	-0.646065	0.000271257	0.000679903	TRUE	TRIM27	tripartite motif containing 27
MDYKTFVTY	1.55669	0.642387	-0.638485	6.37455e-05	0.00019931	TRUE	PSMD6	proteasome 26S subunit, non-ATPase 6
FPRAQDKVHY	1.55245	0.644141	-0.634551	0.0405351	0.0558081	TRUE	TDG	thymine DNA glycosylase
MPFQRAGVNF	1.54802	0.645987	-0.630422	0.268868	0.297761	TRUE	SMARCAL1	SWI/SNF related, matrix associated, actin dependent regulator of chromatin, subfamily a like 1
SLDAKEIYL	1.54756	0.646178	-0.629997	0.0696706	0.0904653	TRUE	DNAJC10	DnaJ heat shock protein family (Hsp40) member C10
FPPQFIGSMY	1.54023	0.649256	-0.623141	0.15087	0.178042	TRUE	SLC10A4	solute carrier family 10 member 4
GLDVDGIYRV	1.53474	0.651575	-0.617996	1.2107e-07	1.78494e-06	TRUE	ARHGAP15; ARHGAP9	Rho GTPase activating protein 15 ; Rho GTPase activating protein 9
YLTNEGIQYL	1.53025	0.653486	-0.613771	0.00141898	0.00289108	TRUE	RPS10	ribosomal protein S10
FPYGDASKF	1.52713	0.654822	-0.610826	0.00561035	0.010111	TRUE	HPCAL1; HPCAL4; NCALD; HPCA; VSNL1	hippocalcin like 1 ; hippocalcin like 4 ; neurocalcin delta ; hippocalcin ; visinin like 1
ILAAVETRL	1.5265	0.655094	-0.610225	0.0902466	0.112968	TRUE	FBXO28	F-box protein 28
IPRETLVLY	1.52369	0.6563	-0.607573	6.61214e-10	5.1991e-08	TRUE	CYP20A1	cytochrome P450 family 20 subfamily A member 1
SLMDDYLGL	1.52343	0.656412	-0.607327	0.0601147	0.0793853	TRUE	POLR2G	RNA polymerase II subunit G
HLYPNTPYAY	1.52049	0.657685	-0.604532	0.000691517	0.00154536	TRUE	APEX1	apurinic/apyrimidinic endodeoxyribonuclease 1
RPIFGGTVY	1.5198	0.657981	-0.603882	1.99997e-06	1.35653e-05	TRUE	PRC1	protein regulator of cytokinesis 1
GLLGVTQQL	1.51868	0.658467	-0.602818	0.000196864	0.000523083	TRUE	ILRUN	inflammation and lipid regulator with UBA-like and NBR1-like domains
LLYDLADQLHA	1.51532	0.659929	-0.599618	0.129204	0.156118	TRUE	ETFA	electron transfer flavoprotein subunit alpha
RMDYPVFTV	1.51326	0.660826	-0.597657	0.233336	0.261963	TRUE	SEL1L3	SEL1L family member 3
TLYGMLNTL	1.50981	0.662335	-0.594367	2.39132e-05	8.76816e-05	TRUE	CHI3L1	chitinase 3 like 1
LPRVTPFY	1.50857	0.662877	-0.593186	1.15901e-05	4.95086e-05	TRUE	ODC1	ornithine decarboxylase 1
MVILHHQTL	1.4945	0.669119	-0.579666	0.202102	0.230688	FALSE	LCT	lactase
FLDGNELTL	1.48884	0.671665	-0.574185	0.000257916	0.000649533	TRUE	CLIC1	chloride intracellular channel 1
KLHGVNINV	1.48668	0.67264	-0.572094	0.013771	0.0223344	TRUE	RBM4B; RBM4	RNA binding motif protein 4B ; RNA binding motif protein 4
LPHRTQILY	1.4844	0.673671	-0.569884	0.0591339	0.0782676	TRUE	TRMT61A	tRNA methyltransferase 61A
ILLDQTVRV	1.48149	0.674995	-0.56705	0.122412	0.148674	TRUE	VIRMA	vir like m6A methyltransferase associated
GTGYSQVSY	1.47718	0.676968	-0.562841	0.429973	0.459402	TRUE	CDSN	corneodesmosin
DGYINLVAY	1.46932	0.680585	-0.555153	8.57339e-05	0.0002535	TRUE	IP6K1	inositol hexakisphosphate kinase 1
MPKGTEFGIDY	1.4594	0.685214	-0.545373	0.13352	0.160351	TRUE	AAR2	AAR2 splicing factor
GLIENPALL	1.45588	0.686869	-0.541893	0.282623	0.311046	TRUE	NDUFB4	NADH:ubiquinone oxidoreductase subunit B4
ALDGLLQQV	1.45074	0.689304	-0.536788	2.85959e-05	0.000101642	TRUE	ELL	elongation factor for RNA polymerase II
LPYAEGFAY	1.44707	0.69105	-0.533138	2.01377e-05	7.70313e-05	TRUE	ETV5	ETS variant transcription factor 5
YSLDHISSL	1.44305	0.692976	-0.529122	2.81668e-08	6.2552e-07	TRUE	NUP160	nucleoporin 160
KLSLVAAML	1.44084	0.694039	-0.52691	9.31794e-05	0.000272855	TRUE	HSPA5	heat shock protein family A (Hsp70) member 5
ILSGVIRSV	1.43641	0.696179	-0.52247	2.62529e-06	1.67728e-05	TRUE	STXBP2	syntaxin binding protein 2
VIYPARISL	1.43376	0.697469	-0.5198	4.43577e-06	2.45442e-05	TRUE	DNAJB1	DnaJ heat shock protein family (Hsp40) member B1
FNDPVAMVL	1.42863	0.699972	-0.514631	0.309127	0.337071	TRUE	ALG3	ALG3 alpha-1,3- mannosyltransferase
FAENNFTEL	1.42797	0.700294	-0.513967	0.0431	0.0590855	TRUE	SPI1	Spi-1 proto-oncogene
AVVEFLTSV	1.42794	0.700311	-0.513931	0.00660163	0.01166	TRUE	DROSHA	drosha ribonuclease III
DPFVDRIGY	1.41964	0.704404	-0.505524	2.05263e-07	2.59388e-06	TRUE	NUP188	nucleoporin 188
SLATSLPRL	1.41861	0.704917	-0.504474	0.322201	0.350072	TRUE	TTI1	TELO2 interacting protein 1
DPHLEFQQF	1.41583	0.706297	-0.501653	0.284813	0.313294	TRUE	SLC46A1	solute carrier family 46 member 1
EPFREELAY	1.41095	0.708744	-0.496663	0.0250596	0.0358984	TRUE	MLC1	modulator of VRAC current 1
GLIDHQTYL	1.40565	0.711412	-0.491242	0.000151535	0.000418347	TRUE	PLEC	plectin
FLYSDEVQI	1.40162	0.713461	-0.487093	0.00156235	0.00315892	TRUE	BTBD2; BTBD1	BTB domain containing 2 ; BTB domain containing 1
SMADIPLGFGV	1.39717	0.715735	-0.482503	0.000722029	0.00160007	TRUE	NIP7	nucleolar pre-rRNA processing protein NIP7
TPFKGGTLF	1.39124	0.718782	-0.476373	1.72529e-06	1.20486e-05	TRUE	TMPO	thymopoietin
ALSEELVQL	1.38902	0.71993	-0.474072	0.476986	0.504806	TRUE	KIF5B	kinesin family member 5B
TAYDNFVEL	1.38494	0.722051	-0.469828	0.000109493	0.000313701	TRUE	PDCD6IP	programmed cell death 6 interacting protein
SPYNEVLSF	1.38465	0.722205	-0.469519	3.40996e-05	0.000117141	TRUE	ZMPSTE24	zinc metallopeptidase STE24
GMTELYFQL	1.38429	0.722393	-0.469144	0.527666	0.555397	TRUE	PRKDC	protein kinase, DNA-activated, catalytic subunit
VLIDDLTTL	1.37591	0.72679	-0.46039	0.00105048	0.00222795	TRUE	MTO1	mitochondrial tRNA translation optimization 1
LLGPRLVLA	1.37517	0.727184	-0.459608	1.86908e-06	1.28002e-05	TRUE	TMED10	transmembrane p24 trafficking protein 10
YAVEGRDLTL	1.37061	0.729603	-0.454817	9.84568e-06	4.38205e-05	TRUE	SSR2	signal sequence receptor subunit 2
FPQTALVSF	1.36696	0.731551	-0.450969	0.00224412	0.00439914	TRUE	EMC1	ER membrane protein complex subunit 1
KLVKEVIAV	1.36295	0.733702	-0.446733	0.0824582	0.104202	TRUE	ETFB	electron transfer flavoprotein subunit beta
FSFSSASSL	1.36146	0.734505	-0.445156	0.0123067	0.0202379	TRUE	HLX	H2.0 like homeobox
LAYIAHPKL	1.3601	0.735242	-0.443709	0.503809	0.53134	TRUE	RPL29	ribosomal protein L29
GLLEGVRGV	1.35824	0.736248	-0.441736	2.89507e-08	6.33633e-07	TRUE	TRIM58	tripartite motif containing 58
FAVGLGPRL	1.35605	0.737435	-0.439411	0.399261	0.428313	TRUE	CPT1A	carnitine palmitoyltransferase 1A
FPASFPNRQY	1.35277	0.739225	-0.435915	0.000534045	0.00122306	TRUE	HM13	histocompatibility minor 13
VLMLQEPLL	1.35258	0.739327	-0.435715	0.705332	0.729382	TRUE	RPN1	ribophorin I
RLYQGINQL	1.35214	0.739567	-0.435247	0.0183022	0.0276356	TRUE	MSH2	mutS homolog 2
FPQLDSTSF	1.35153	0.739902	-0.434593	0.451146	0.479371	TRUE	FASN	fatty acid synthase
RLQDAIAKV	1.34385	0.74413	-0.426373	0.372837	0.401794	TRUE	SPECC1L	sperm antigen with calponin homology and coiled-coil domains 1 like
RLAQHITYV	1.3435	0.744327	-0.425991	0.00665031	0.0117362	TRUE	MCM7	minichromosome maintenance complex component 7
MPFPAHLTY	1.34153	0.745419	-0.423876	0.0394382	0.054333	TRUE	C2CD5	C2 calcium dependent domain containing 5
RQIDDILSV	1.34078	0.745834	-0.423073	0.000146388	0.000405721	TRUE	AKR1A1	aldo-keto reductase family 1 member A1
GMAQKTWEL	1.33921	0.746709	-0.421382	0.496291	0.523671	TRUE	COPS5	COP9 signalosome subunit 5
QLIDIIHTA	1.33548	0.748795	-0.417357	0.0595402	0.0787073	TRUE	TEX10	testis expressed 10
ALTSVVVTL	1.33522	0.748939	-0.41708	0.000243541	0.000620695	TRUE	CDK6	cyclin dependent kinase 6
LPFDKETGF	1.33453	0.749326	-0.416335	6.68282e-09	2.32784e-07	TRUE	SLIRP	SRA stem-loop interacting RNA binding protein
LPFDSLNTF	1.33453	0.749326	-0.416335	6.68282e-09	2.32784e-07	TRUE	SPMIP8	sperm microtubule inner protein 8
HGIGRLTAY	1.33429	0.749465	-0.416067	0.0079057	0.0137911	TRUE	HSD17B11	hydroxysteroid 17-beta dehydrogenase 11
ALVESLEYV	1.33273	0.750338	-0.414388	6.0553e-05	0.000191301	TRUE	MDN1	midasin AAA ATPase 1
FPRPEPEAF	1.32815	0.752929	-0.409415	0.292994	0.321295	TRUE	AMIGO3	adhesion molecule with Ig like domain 3
SLFEEMLQV	1.32355	0.755542	-0.404416	6.72224e-06	3.33442e-05	TRUE	SRP54	signal recognition particle 54
QAVAIFTVY	1.32316	0.755768	-0.403985	0.019354	0.0288104	TRUE	UNC93B1	unc-93 homolog B1, TLR signaling regulator
IAFPTSISV	1.32165	0.75663	-0.40234	3.92516e-06	2.25692e-05	TRUE	PA2G4	proliferation-associated 2G4
LPSLPHPAY	1.32158	0.756668	-0.402268	0.260018	0.288712	TRUE	SLC11A1	solute carrier family 11 member 1
LLIENVASL	1.31833	0.758538	-0.398707	0.00625644	0.0111057	TRUE	GPX1	glutathione peroxidase 1
KILEDVVGV	1.31643	0.759629	-0.396634	4.25119e-07	4.15911e-06	TRUE	TPX2	TPX2 microtubule nucleation factor
FPYEEHLEM	1.31503	0.760441	-0.395091	0.115528	0.14112	TRUE	EEF2KMT	eukaryotic elongation factor 2 lysine methyltransferase
AIQDKLFQV	1.31349	0.761331	-0.393405	0.00261546	0.00504608	TRUE	CHCHD6	coiled-coil-helix-coiled-coil-helix domain containing 6
NLLEIAPHL	1.30519	0.766172	-0.384261	0.551866	0.579146	TRUE	GPD2	glycerol-3-phosphate dehydrogenase 2
TLMLEHQAF	1.30389	0.766937	-0.382819	0.29012	0.318637	TRUE	TRRAP	transformation/transcription domain associated protein
SPFYPGKTTY	1.30328	0.767296	-0.382144	0.634921	0.661078	TRUE	NUP153	nucleoporin 153
MADPNIRFL	1.30188	0.76812	-0.380596	9.89263e-08	1.48951e-06	TRUE	STING1	stimulator of interferon response cGAMP interactor 1
IIMPHNIYL	1.30041	0.768989	-0.378965	0.442679	0.471554	TRUE	SLC11A1	solute carrier family 11 member 1
LLREELQAY	1.29844	0.770152	-0.376784	2.28723e-05	8.45955e-05	TRUE	ESPL1	extra spindle pole bodies like 1, separase
VLVDLLVSL	1.29621	0.771479	-0.374302	0.757639	0.779674	FALSE	LYST	lysosomal trafficking regulator
FPSESSFEY	1.29297	0.773415	-0.370686	0.00491199	0.00894353	TRUE	TASL	TLR adaptor interacting with endolysosomal SLC15A4
KMADIEYRL	1.29167	0.774192	-0.369237	0.038198	0.0528302	TRUE	RFC5	replication factor C subunit 5
NLYPFVKTV	1.28331	0.779235	-0.35987	0.00119986	0.00249492	TRUE	ATIC	5-aminoimidazole-4-carboxamide ribonucleotide formyltransferase/IMP cyclohydrolase
VLTENGLSL	1.28139	0.780404	-0.357707	0.000257391	0.000649533	TRUE	SPG11	SPG11 vesicle trafficking associated, spatacsin
VLVDRTIYI	1.2797	0.781434	-0.355804	0.755191	0.777532	TRUE	RIDA	reactive intermediate imine deaminase A homolog
SLLEFNTTV	1.27967	0.781453	-0.35577	0.469845	0.497745	TRUE	IGF2R	insulin like growth factor 2 receptor
KMDEVLYSI	1.27182	0.786273	-0.346898	0.000829169	0.00179992	TRUE	TXNL4A	thioredoxin like 4A
QLYEFDIKV	1.27067	0.786988	-0.345586	0.43476	0.464283	TRUE	GNS	glucosamine (N-acetyl)-6-sulfatase
DAKPELLAF	1.26976	0.78755	-0.344556	0.000973829	0.00207574	TRUE	TRAF6	TNF receptor associated factor 6
FPMNFVTAY	1.2623	0.792203	-0.336058	0.622145	0.649049	TRUE	VAT1L	vesicle amine transport 1 like
ALIEVPDGFTA	1.26157	0.792661	-0.335225	0.000307979	0.000755012	TRUE	RNPEP	arginyl aminopeptidase
QARIEIESF	1.26063	0.793256	-0.334141	0.0113228	0.0189128	TRUE	HSPA5	heat shock protein family A (Hsp70) member 5
ISVASFQEL	1.26034	0.793437	-0.333812	0.00648784	0.0114781	TRUE	MLX	MAX dimerization protein MLX
SAFDHFASV	1.25058	0.799629	-0.322598	0.474638	0.502572	TRUE	IFT25	intraflagellar transport 25
SLMMTIINL	1.25025	0.799842	-0.322213	0.00025618	0.000647463	TRUE	TOP2A	DNA topoisomerase II alpha
NARLAADDF	1.24911	0.800572	-0.320896	0.550853	0.578369	TRUE	KRT13; KRT24; KRT19; KRT28; KRT14; KRT17; KRT18; KRT15; KRT10; KRT16	keratin 13 ; keratin 24 ; keratin 19 ; keratin 28 ; keratin 14 ; keratin 17 ; keratin 18 ; keratin 15 ; keratin 10 ; keratin 16
QLAQFVHEV	1.24433	0.803646	-0.315367	0.000112307	0.000320468	TRUE	DDX11	DEAD/H-box helicase 11
GMYGKIAVMEL	1.23777	0.807903	-0.307745	0.458184	0.48612	TRUE	DDB1	damage specific DNA binding protein 1
KAMDDTFYL	1.23693	0.80845	-0.306769	0.000422663	0.000994804	TRUE	ENDOG	endonuclease G
FSYEVSRSL	1.23644	0.808772	-0.306195	0.51341	0.540928	TRUE	GUF1	GTP binding elongation factor GUF1
FPTSHSVLY	1.23512	0.809636	-0.304654	0.413251	0.441981	TRUE	TTC7A	tetratricopeptide repeat domain 7A
DAFKASVY	1.23384	0.810477	-0.303157	0.789949	0.809003	TRUE	SMC6	structural maintenance of chromosomes 6
TLDEVTVTI	1.22615	0.815558	-0.294141	0.676485	0.700574	TRUE	INPPL1	inositol polyphosphate phosphatase like 1
YAIESQLQL	1.22454	0.816635	-0.292237	0.00452804	0.00829424	TRUE	KYNU	kynureninase
TLYEAVREV	1.22315	0.81756	-0.290603	0.00242141	0.00470757	TRUE	RPL10A	ribosomal protein L10a
SLAQSIAKI	1.21748	0.82137	-0.283896	0.510223	0.537836	TRUE	TOP3B	DNA topoisomerase III beta
SLQSTILGV	1.21519	0.822919	-0.281177	7.92262e-05	0.000236564	TRUE	LONP2	lon peptidase 2, peroxisomal
VPRIQLEEY	1.21365	0.823961	-0.279352	5.7615e-07	5.2951e-06	TRUE	CGAS	cyclic GMP-AMP synthase
TSFPHESTF	1.20802	0.827798	-0.272649	0.625966	0.652394	TRUE	GPBP1	GC-rich promoter binding protein 1
FGRPVIVAY	1.20539	0.829605	-0.269503	0.00125864	0.00260692	TRUE	RPN1	ribophorin I
TLYNTEVLL	1.20531	0.829664	-0.269401	0.00616157	0.010974	TRUE	FLI1	Fli-1 proto-oncogene, ETS transcription factor
FETFNTPAMY	1.19753	0.835054	-0.260059	0.609464	0.636445	TRUE	POTEI; POTEJ; POTEE; ACTG1; POTEF; ACTB	POTE ankyrin domain family member I ; POTE ankyrin domain family member J ; POTE ankyrin domain family member E ; actin gamma 1 ; POTE ankyrin domain family member F ; actin beta
VLMENIVYL	1.19568	0.836346	-0.257828	0.0151096	0.0241548	TRUE	LARS1	leucyl-tRNA synthetase 1
RIIDVVYNA	1.19445	0.837206	-0.256346	0.0134216	0.0218848	TRUE	RPS8	ribosomal protein S8
KLVEFDFLGA	1.19408	0.837467	-0.255896	0.663128	0.687413	TRUE	TACC3	transforming acidic coiled-coil containing protein 3
MPLAFSDKY	1.19404	0.837496	-0.255846	0.732718	0.755493	TRUE	DCTN4	dynactin subunit 4
LAFLGSQSL	1.18968	0.840565	-0.250569	0.810809	0.827969	TRUE	TSSC4	tumor suppressing subtransferable candidate 4
KLYEAVPQL	1.18869	0.841262	-0.249372	0.000705405	0.00156814	TRUE	CDC7	cell division cycle 7
FSDPVYKEI	1.18465	0.844135	-0.244455	0.0136983	0.0222505	TRUE	ERI1	exoribonuclease 1
MPQFSTIEY	1.18419	0.844457	-0.243905	0.0473246	0.0641982	TRUE	SEC23B	SEC23 homolog B, COPII coat complex component
ALGSFIYHL	1.18248	0.845682	-0.241813	0.298441	0.326425	TRUE	ITM2C	integral membrane protein 2C
SMYDKVLML	1.17941	0.847882	-0.238064	0.00130401	0.00268779	TRUE	GTF3C5	general transcription factor IIIC subunit 5
KLGEIVTTI	1.17284	0.852633	-0.230004	0.000188791	0.000505426	TRUE	ARF5; ARF4; ARF3; ARF1	ADP ribosylation factor 5 ; ADP ribosylation factor 4 ; ADP ribosylation factor 3 ; ADP ribosylation factor 1
AMIDQVLEL	1.17131	0.853748	-0.228118	0.0758146	0.097136	TRUE	HEXD	hexosaminidase D
GLIENTYQL	1.17024	0.854526	-0.226803	0.00208481	0.00412553	TRUE	RNF175	ring finger protein 175
DGRVFQVEY	1.16951	0.85506	-0.225903	0.0377382	0.0522623	TRUE	PSMA3	proteasome 20S subunit alpha 3
FPNENQVVF	1.16607	0.857579	-0.221658	0.105781	0.130642	TRUE	ERP44	endoplasmic reticulum protein 44
VLYNESLQL	1.16526	0.858179	-0.220649	0.0450735	0.0614586	TRUE	RNF20	ring finger protein 20
IIMDDEFQL	1.16331	0.859613	-0.21824	0.00133782	0.0027468	TRUE	ARL2BP	ADP ribosylation factor like GTPase 2 binding protein
ILTESEIKL	1.16318	0.859716	-0.218068	0.0166112	0.0260052	TRUE	TSNAX	translin associated factor X
FLKPDDIQY	1.15925	0.862628	-0.213189	1.06728e-05	4.67181e-05	TRUE	SF3B1	splicing factor 3b subunit 1
NQFPGFKEV	1.15912	0.862723	-0.213031	0.000333671	0.000806816	TRUE	SNRPB2; SNRPA	small nuclear ribonucleoprotein polypeptide B2 ; small nuclear ribonucleoprotein polypeptide A
KLNPQQFEV	1.15862	0.863092	-0.212413	0.130935	0.157941	TRUE	STT3A	STT3 oligosaccharyltransferase complex catalytic subunit A
VPRETAIQF	1.15795	0.863594	-0.211575	0.302835	0.330719	TRUE	HENMT1	HEN methyltransferase 1
IPKQVSISF	1.15763	0.863834	-0.211174	0.000190491	0.000508054	TRUE	NMD3	NMD3 ribosome export adaptor
LPKKEGLSF	1.15763	0.863834	-0.211174	0.000190491	0.000508054	TRUE	RAB11FIP1	RAB11 family interacting protein 1
DLMREVNTF	1.15609	0.864987	-0.20925	0.330654	0.358518	TRUE	DGUOK	deoxyguanosine kinase
FLADPSAFVAA	1.15478	0.865966	-0.207618	0.564706	0.592035	TRUE	RPLP0	ribosomal protein lateral stalk subunit P0
VGYPGRQYY	1.15306	0.867254	-0.205473	0.1588	0.186673	TRUE	RHBDD1	rhomboid domain containing 1
AIMDIVIKV	1.15207	0.868004	-0.204227	0.00948021	0.0162441	TRUE	EIF2AK3	eukaryotic translation initiation factor 2 alpha kinase 3
ILAIERESF	1.13998	0.877209	-0.189008	0.659474	0.683959	TRUE	WNK1	WNK lysine deficient protein kinase 1
SLVEQLTMV	1.13926	0.877759	-0.188102	0.643557	0.669412	TRUE	MED24	mediator complex subunit 24
KQMEQISQFL	1.13827	0.87853	-0.186837	0.611365	0.638116	TRUE	TAGLN2; TAGLN3	transgelin 2 ; transgelin 3
LPKSPPYTAF	1.13595	0.88032	-0.1839	0.000870017	0.0018809	TRUE	EIF4B	eukaryotic translation initiation factor 4B
QPLEEIITY	1.13436	0.881556	-0.181875	0.00176324	0.00352482	TRUE	PTGES2	prostaglandin E synthase 2
QLTDLNVQL	1.13159	0.883714	-0.178349	0.107017	0.132014	TRUE	GOLGA4	golgin A4
FIISRTQAL	1.12379	0.889849	-0.168367	0.0811213	0.102757	TRUE	TNPO1	transportin 1
ALNEKLVNL	1.12354	0.890045	-0.16805	0.0321668	0.0452252	TRUE	EIF3F	eukaryotic translation initiation factor 3 subunit F
FVIETARQL	1.12306	0.890427	-0.167431	0.000806356	0.00175579	TRUE	IRF2BP2; IRF2BPL	interferon regulatory factor 2 binding protein 2 ; interferon regulatory factor 2 binding protein like
GLVNYQISV	1.11921	0.893486	-0.162483	0.0112664	0.0188334	TRUE	GUSB	glucuronidase beta
FAVNMFRTL	1.11776	0.894648	-0.160608	0.724591	0.747477	TRUE	PPP2R5C	protein phosphatase 2 regulatory subunit B'gamma
EGRLYQVEY	1.11768	0.89471	-0.160509	0.00774238	0.0135396	TRUE	PSMA4; PSMA6	proteasome 20S subunit alpha 4 ; proteasome 20S subunit alpha 6
SIAEGRISL	1.11271	0.898705	-0.154081	0.0570329	0.0758177	TRUE	BTNL8	butyrophilin like 8
SLAEGLRTV	1.11271	0.898705	-0.154081	0.0570329	0.0758177	TRUE	OAS3	2'-5'-oligoadenylate synthetase 3
YLDNGVVFV	1.11032	0.900637	-0.150982	0.0139809	0.0226231	TRUE	DDB1	damage specific DNA binding protein 1
YITEGQIYV	1.10977	0.901085	-0.150265	0.866677	0.879195	TRUE	ATP6V1B2	ATPase H+ transporting V1 subunit B2
NQRLAYVTY	1.10801	0.902516	-0.147976	0.806859	0.824332	TRUE	E2F3	E2F transcription factor 3
GAVDPLLAL	1.10771	0.902767	-0.147575	0.0307362	0.0433545	TRUE	KPNA2	karyopherin subunit alpha 2
HPYSQALIQY	1.10736	0.903046	-0.147129	0.703623	0.727969	TRUE	SUPT6H	SPT6 homolog, histone chaperone and transcription elongation factor
LLDEAIQAV	1.10259	0.906955	-0.140896	0.83038	0.846326	TRUE	VPS35	VPS35 retromer complex component
RIMEFTTTL	1.09701	0.911568	-0.133578	0.00132873	0.00273078	TRUE	PRKDC	protein kinase, DNA-activated, catalytic subunit
FAMDVYKNL	1.09648	0.912009	-0.132881	0.000667499	0.00149799	TRUE	EIF3E	eukaryotic translation initiation factor 3 subunit E
TPFVEGLSY	1.09189	0.915843	-0.126827	0.0432774	0.0592379	TRUE	TOB2	transducer of ERBB2, 2
FVAEERVSF	1.09026	0.917211	-0.124675	0.0806139	0.102236	TRUE	WDFY4	WDFY family member 4
MPYLEHESF	1.08858	0.918629	-0.122446	0.419909	0.448875	TRUE	CDC7	cell division cycle 7
ALYEQSLHI	1.0853	0.921402	-0.118097	0.760702	0.78169	TRUE	COPS2	COP9 signalosome subunit 2
MPDQRVIYY	1.08446	0.922118	-0.116976	0.573738	0.600911	TRUE	CENPJ	centromere protein J
GLADITQQL	1.08305	0.923319	-0.115099	0.267739	0.296665	TRUE	CDK12	cyclin dependent kinase 12
LPKAFEEMY	1.0821	0.924129	-0.113834	0.199418	0.228475	TRUE	TDRD7	tudor domain containing 7
LPARIIVY	1.07957	0.926297	-0.110453	0.758622	0.779929	TRUE	PIWIL4	piwi like RNA-mediated gene silencing 4
ALLGDLTKA	1.07787	0.927756	-0.108182	0.0167445	0.0260456	TRUE	TNPO2; TNPO1	transportin 2 ; transportin 1
KLTENLVAL	1.074	0.931098	-0.102996	0.707946	0.731728	TRUE	CDK18; CDK17	cyclin dependent kinase 18 ; cyclin dependent kinase 17
DAYPEIEKF	1.07321	0.931784	-0.101933	0.844773	0.860169	TRUE	PTTG1; PTTG2	PTTG1 regulator of sister chromatid separation, securin ; pituitary tumor-transforming 2
LPFSSHTY	1.07307	0.931908	-0.10174	0.874562	0.886674	TRUE	FBXO34	F-box protein 34
YPAGFPMGY	1.07298	0.931981	-0.101628	0.114043	0.139669	TRUE	FAM168B	family with sequence similarity 168 member B
SLLYNVPAV	1.07297	0.931993	-0.101609	0.0438388	0.0599291	TRUE	APP	amyloid beta precursor protein
LPHVVPTL	1.07262	0.932299	-0.101135	0.112841	0.138475	TRUE	DNAAF5	dynein axonemal assembly factor 5
FLSEHPNVTL	1.06154	0.94203	-0.0861549	0.783549	0.803223	TRUE	APOBEC3B	apolipoprotein B mRNA editing enzyme catalytic subunit 3B
FGFSGSHSY	1.06078	0.9427	-0.0851295	0.370454	0.399834	TRUE	SEZ6L2	seizure related 6 homolog like 2
SMVDVVMLL	1.05488	0.947974	-0.0770805	0.227511	0.255965	TRUE	BAG6	BAG cochaperone 6
GLNEEIARV	1.05295	0.949713	-0.0744361	0.15208	0.17937	TRUE	NDC80	NDC80 kinetochore complex component
FPYTSSQMF	1.05288	0.94978	-0.0743344	0.826066	0.842738	TRUE	PIAS1	protein inhibitor of activated STAT 1
SLYGGTITI	1.04766	0.954505	-0.0671749	0.257456	0.286167	TRUE	RNF20	ring finger protein 20
DPRVQYLGY	1.04076	0.960836	-0.0576377	0.286162	0.314615	TRUE	TUT4	terminal uridylyl transferase 4
DPKMYDLQY	1.03986	0.961668	-0.0563885	0.918966	0.927705	TRUE	CBX4	chromobox 4
TLQEQIEAI	1.03771	0.963665	-0.0533969	0.628182	0.654382	TRUE	SF3A1	splicing factor 3a subunit 1
SMMPDELLTSL	1.03623	0.965038	-0.0513419	0.853079	0.867378	TRUE	CASP8AP2	caspase 8 associated protein 2
SLYEMVSRV	1.0346	0.966555	-0.0490768	0.0507247	0.0682869	TRUE	SSRP1	structure specific recognition protein 1
YAISAGVSL	1.03328	0.967794	-0.0472279	0.441987	0.471054	TRUE	LSM12	LSM12 homolog
QNRAYFQQY	1.02986	0.971008	-0.0424455	0.623783	0.650437	TRUE	GFUS	GDP-L-fucose synthase
FPFSSHSSY	1.02825	0.972523	-0.0401962	0.895452	0.906987	TRUE	GPR160	G protein-coupled receptor 160
NLVSFLETV	1.02562	0.975024	-0.0364899	0.924888	0.932797	TRUE	TWSG1	twisted gastrulation BMP signaling modulator 1
FGIDRPAEL	1.02485	0.975751	-0.0354153	0.317395	0.345731	TRUE	SUGP1	SURP and G-patch domain containing 1
VLQDIQVML	1.02404	0.976525	-0.0342709	0.293829	0.321878	TRUE	MCM5	minichromosome maintenance complex component 5
SLISTILEV	1.01427	0.985928	-0.0204452	0.851032	0.865712	TRUE	PLAA	phospholipase A2 activating protein
FPANIQVVY	1.00974	0.990357	-0.0139793	0.972497	0.975714	TRUE	ECPAS	Ecm29 proteasome adaptor and scaffold
ALYTVIETV	1.00922	0.990869	-0.0132339	0.858785	0.871927	TRUE	REEP3	receptor accessory protein 3
LLLDVPTAAV	1.00818	0.991884	-0.0117572	0.85379	0.867686	TRUE	IFI30	IFI30 lysosomal thiol reductase
QGRPFVEEY	1.00507	0.994953	-0.00730023	0.941259	0.946503	TRUE	RABL6	RAB, member RAS oncogene family like 6
TLSDIMVSL	1.00488	0.995145	-0.0070217	0.80479	0.822614	TRUE	TEX10	testis expressed 10
ALLAGSEYL	1.00201	0.997998	-0.00289113	0.958298	0.962378	TRUE	EIF3D	eukaryotic translation initiation factor 3 subunit D
					Peptides in IEDB	972
					Peptides total	999
						0.972973

## Sheet: THP1 enriched for control
peptide	fold enrichment	fc(cond1/cond2)	log2 fc(cond1/cond2)	p_value	corrected p_value	iedb_match	gene_name	description
NAAQTSVAY	99.0744	99.0744	6.63044	2.86464e-07	3.23491e-06	TRUE	RARS1	arginyl-tRNA synthetase 1
NNNNNNNNNNN	94.9559	94.9559	6.56919	4.21865e-07	4.14639e-06	TRUE	Control protein, undisclosed	Control protein, undisclosed
TTMVPTAAL	79.0321	79.0321	6.30437	4.29678e-06	2.42608e-05	TRUE	GPAA1	glycosylphosphatidylinositol anchor attachment 1
IAAPTSSAL	61.3384	61.3384	5.93872	6.56712e-06	3.29598e-05	TRUE	EIF4G3	eukaryotic translation initiation factor 4 gamma 3
FSAESSRSL	52.0882	52.0882	5.70288	7.62449e-07	6.55336e-06	TRUE	DOCK7	dedicator of cytokinesis 7
HPQQKVAVY	45.45	45.45	5.50621	3.08631e-07	3.41262e-06	TRUE	TRADD	TNFRSF1A associated via death domain
LSHEESVSF	44.4856	44.4856	5.47527	1.40811e-06	1.0344e-05	TRUE	HBP1	HMG-box transcription factor 1
LPRAEQSSF	44.4631	44.4631	5.47454	1.61217e-06	1.14469e-05	TRUE	MRC2	mannose receptor C-type 2
YSHSSSSL	43.3	43.3	5.43629	6.6278e-07	5.86284e-06	TRUE	ESYT1	extended synaptotagmin 1
FLNKASAVY	42.5387	42.5387	5.41071	2.33453e-06	1.52499e-05	TRUE	LYPLAL1	lysophospholipase like 1
LAKGGTVEY	42.2246	42.2246	5.40001	1.20329e-06	9.09104e-06	TRUE	PIEZO1	piezo type mechanosensitive ion channel component 1 (Er blood group)
FLYDDNQRV	41.7046	41.7046	5.38214	0.0704086	0.0913118	TRUE	TOP2B; TOP2A	DNA topoisomerase II beta ; DNA topoisomerase II alpha
YAVEGRDL	38.3821	38.3821	5.26236	1.81948e-07	2.38442e-06	TRUE	SSR2	signal sequence receptor subunit 2
VGDPGQRTL	36.7567	36.7567	5.19993	2.8795e-06	1.78227e-05	TRUE	ARID1A	AT-rich interaction domain 1A
EAIIPGSVY	36.1426	36.1426	5.17563	1.22589e-05	5.15358e-05	TRUE	UPF1	UPF1 RNA helicase and ATPase
NLDSTTVAV	35.8547	35.8547	5.16409	2.13176e-05	7.98189e-05	TRUE	CSRP1	cysteine and glycine rich protein 1
ALLSQVADL	35.1332	35.1332	5.13476	0.35835	0.387559	TRUE	MED8	mediator complex subunit 8
TLVEAIKQV	34.974	34.974	5.12821	0.0693952	0.090218	TRUE	MOV10	Mov10 RNA helicase
EQKELQALY	34.7984	34.7984	5.12095	1.57536e-07	2.11677e-06	TRUE	EIF4G1	eukaryotic translation initiation factor 4 gamma 1
SAAPPGLEA	33.2101	33.2101	5.05355	8.96467e-06	4.10172e-05	TRUE	MZT2B; MZT2A	mitotic spindle organizing protein 2B ; mitotic spindle organizing protein 2A
LAVPDMSSL	31.96	31.96	4.99819	0.0163048	0.0258129	TRUE	KPNA2	karyopherin subunit alpha 2
VAGRAMTL	30.4567	30.4567	4.92869	9.40299e-06	4.24735e-05	TRUE	TACC3	transforming acidic coiled-coil containing protein 3
LPIPLQETY	28.9019	28.9019	4.85309	5.54849e-06	2.86604e-05	TRUE	WASF1	WASP family member 1
TAIKIQSVY	28.0651	28.0651	4.8107	4.50397e-06	2.45442e-05	TRUE	ASPM	assembly factor for spindle microtubules
DLKALNTSY	28.0199	28.0199	4.80838	0.0157994	0.0251393	TRUE	EGR1	early growth response 1
AVTSPGQAL	27.5978	27.5978	4.78648	2.163e-09	1.2411e-07	TRUE	ATAD2	ATPase family AAA domain containing 2
GVIEPNKEL	27.0561	27.0561	4.75788	6.72145e-06	3.33442e-05	TRUE	BLZF1	basic leucine zipper nuclear factor 1
AQIEVVPSA	26.1981	26.1981	4.71139	0.0670738	0.0875216	TRUE	RPL12	ribosomal protein L12
SSAPPGPTL	26.142	26.142	4.7083	1.33315e-05	5.46387e-05	TRUE	MINDY1	MINDY lysine 48 deubiquitinase 1
AAAALHPAL	25.9901	25.9901	4.69989	2.20334e-06	1.45718e-05	TRUE	BHLHE22	basic helix-loop-helix family member e22
GLLSAMEYV	24.9045	24.9045	4.63833	0.172652	0.201396	TRUE	STAT3	signal transducer and activator of transcription 3
VLADALKSI	24.575	24.575	4.61912	0.00166682	0.00335101	TRUE	RPS15A	ribosomal protein S15a
ALDSTNVEA	23.6472	23.6472	4.5636	0.0161166	0.0256104	TRUE	RAB11A	RAB11A, member RAS oncogene family
SLTGHISTV	22.5466	22.5466	4.49484	1.85232e-06	1.27359e-05	TRUE	PLRG1	pleiotropic regulator 1
TVVQPGDSL	22.3377	22.3377	4.48141	1.07229e-05	4.67692e-05	TRUE	FRMD8	FERM domain containing 8
TMAPPVMAY	22.3282	22.3282	4.4808	0.000119569	0.000337112	TRUE	PICALM	phosphatidylinositol binding clathrin assembly protein
YISAKPLEM	22.3263	22.3263	4.48068	5.68657e-06	2.92315e-05	TRUE	STARD7	StAR related lipid transfer domain containing 7
FPSNLVTEM	22.2834	22.2834	4.4779	0.000206504	0.000543256	TRUE	SLC38A10	solute carrier family 38 member 10
ALQEASEAYL	22.0155	22.0155	4.46044	3.25687e-07	3.50982e-06	TRUE	H3C15; H3Y2; H3Y1; H3-3B; H3-5; H3-3A; H3C13; H3C14	H3 clustered histone 15 ; H3.Y histone 2 ; H3.Y histone 1 ; H3.3 histone B ; H3.5 histone ; H3.3 histone A ; H3 clustered histone 13 ; H3 clustered histone 14
TMIDFPQMV	20.9338	20.9338	4.38776	0.0158083	0.0251393	TRUE	RIOK2	RIO kinase 2
AAAPPAKEI	20.5769	20.5769	4.36296	0.0715866	0.0927262	TRUE	PLK1	polo like kinase 1
VGVGIRSSY	20.4742	20.4742	4.35573	2.81509e-07	3.21314e-06	TRUE	MCM5	minichromosome maintenance complex component 5
GLSQVAVTV	20.2109	20.2109	4.33706	0.0161678	0.0256533	TRUE	LRCH3	leucine rich repeats and calponin homology domain containing 3
AMPPPPPQGV	20.1879	20.1879	4.33542	0.0172997	0.026537	TRUE	RAD21	RAD21 cohesin complex component
MVVGTGTSL	19.7957	19.7957	4.30712	5.80342e-07	5.31063e-06	TRUE	KRTCAP2	keratinocyte associated protein 2
SALEKSLAV	19.5569	19.5569	4.28961	2.48345e-05	8.99721e-05	TRUE	ZNG1A; ZNG1E; ZNG1F; ZNG1C; ZNG1B	Zn regulated GTPase metalloprotein activator 1A ; Zn regulated GTPase metalloprotein activator 1E ; Zn regulated GTPase metalloprotein activator 1F ; Zn regulated GTPase metalloprotein activator 1C ; Zn regulated GTPase metalloprotein activator 1B
SPQEKEALY	18.5765	18.5765	4.21541	0.0674279	0.0877754	TRUE	GGA2	golgi associated, gamma adaptin ear containing, ARF binding protein 2
LADPSAKAV	18.4784	18.4784	4.20777	1.56133e-07	2.11127e-06	TRUE	TNKS2; TNKS	tankyrase 2 ; tankyrase
FSQEPPDAL	18.3224	18.3224	4.19554	5.37074e-05	0.000171977	TRUE	SENP6	SUMO specific peptidase 6
MQIFVKTL	18.258	18.258	4.19045	0.0165368	0.025955	TRUE	UBC; UBA52; UBB; RPS27A	ubiquitin C ; ubiquitin A-52 residue ribosomal protein fusion product 1 ; ubiquitin B ; ribosomal protein S27a
VAQEPVNTL	17.905	17.905	4.16229	1.46749e-08	3.94365e-07	TRUE	PRRC2C	proline rich coiled-coil 2C
VAVDSTGTYM	17.8331	17.8331	4.15649	1.54415e-05	6.1737e-05	TRUE	WDR46	WD repeat domain 46
ALANQIPTV	17.6702	17.6702	4.14325	0.0143033	0.0230569	TRUE	MSH2	mutS homolog 2
SQTFVNPHV	17.1344	17.1344	4.09883	0.0167655	0.0260456	TRUE	VRK3	VRK serine/threonine kinase 3
AAVDAGMAM	17.119	17.119	4.09753	0.00102231	0.00217253	TRUE	PTBP1	polypyrimidine tract binding protein 1
YTSPVNPAV	16.913	16.913	4.08006	0.0161423	0.0256321	TRUE	TMEM258	transmembrane protein 258
AAGPPISEGKY	16.8914	16.8914	4.07822	0.0162324	0.0257175	TRUE	CDSN	corneodesmosin
RVPPPPQSV	16.4405	16.4405	4.03918	1.49954e-05	6.04083e-05	TRUE	SHC1	SHC adaptor protein 1
ALMDEVVKA	16.195	16.195	4.01748	8.2477e-07	6.89365e-06	TRUE	PGK1	phosphoglycerate kinase 1
YTTDRVMTV	15.7428	15.7428	3.97662	1.68707e-06	1.18598e-05	TRUE	HDAC1; HDAC2	histone deacetylase 1 ; histone deacetylase 2
IAIGSQPVL	15.5849	15.5849	3.96207	1.19577e-05	5.057e-05	TRUE	ERLEC1	endoplasmic reticulum lectin 1
DAKESSTVF	15.5307	15.5307	3.95705	9.03442e-07	7.39153e-06	TRUE	ELOB	elongin B
TSVPPGSAL	15.4734	15.4734	3.95172	0.0102614	0.0174418	TRUE	SETD2	SET domain containing 2, histone lysine methyltransferase
VPNFSNQTAY	15.4588	15.4588	3.95036	0.0152423	0.0243487	TRUE	NUP133	nucleoporin 133
VANVSLLAL	15.3013	15.3013	3.93558	0.0643015	0.0843187	TRUE	RPS23	ribosomal protein S23
MPSPSSNAF	15.1738	15.1738	3.92351	1.42219e-06	1.03898e-05	TRUE	TBX18	T-box transcription factor 18
VQIEEVRQV	15.0305	15.0305	3.90982	0.172594	0.201396	TRUE	ILF2	interleukin enhancer binding factor 2
AMAPTSPQI	15.0001	15.0001	3.9069	0.000230816	0.000596135	TRUE	MRPL9	mitochondrial ribosomal protein L9
DPNSFAEY	14.8468	14.8468	3.89208	9.05227e-07	7.39153e-06	TRUE	RTL10	retrotransposon Gag like 10
ILDAGGHNV	14.753	14.753	3.88294	6.9398e-08	1.14211e-06	TRUE	PSMD1	proteasome 26S subunit, non-ATPase 1
HAIMRSPQM	14.5652	14.5652	3.86446	1.54615e-06	1.11119e-05	TRUE	CTNNB1	catenin beta 1
VTIPSGSTL	14.5366	14.5366	3.86161	5.822e-08	1.02761e-06	TRUE	GSDMD	gasdermin D
RAVEVSAEL	14.4014	14.4014	3.84814	8.36555e-06	3.90331e-05	TRUE	TARBP1	TAR (HIV-1) RNA binding protein 1
VLLDAPIQL	14.2573	14.2573	3.83363	0.000118927	0.000336195	TRUE	ABCF3	ATP binding cassette subfamily F member 3
DPYLSSVSH	14.2144	14.2144	3.82928	0.000319025	0.000775819	TRUE	DHX36	DEAH-box helicase 36
VLMDRLPSL	14.1948	14.1948	3.82729	0.0166107	0.0260052	TRUE	URB1	URB1 ribosome biogenesis homolog
QGNRTTPSY	13.9784	13.9784	3.80513	1.84026e-08	4.70708e-07	TRUE	HSPA2; HSPA1A; HSPA1L; HSPA8; HSPA6	heat shock protein family A (Hsp70) member 2 ; heat shock protein family A (Hsp70) member 1A ; heat shock protein family A (Hsp70) member 1 like ; heat shock protein family A (Hsp70) member 8 ; heat shock protein family A (Hsp70) member 6
YSYFSPRTM	13.962	13.962	3.80343	3.29871e-05	0.000113873	TRUE	NCAPH	non-SMC condensin I complex subunit H
LLMSTENEL	13.4219	13.4219	3.74651	0.000341959	0.000824975	TRUE	MYB	MYB proto-oncogene, transcription factor
ALDTSNVMV	13.2557	13.2557	3.72854	4.0391e-05	0.000135466	TRUE	INF2	inverted formin 2
AAVKATQTL	13.0135	13.0135	3.70194	1.10458e-08	3.21235e-07	TRUE	MIDEAS	mitotic deacetylase associated SANT domain protein
DAKSQEQVF	12.9787	12.9787	3.69807	1.15568e-06	8.85746e-06	TRUE	CNTRL	centriolin
GMMSTVTEV	12.8545	12.8545	3.6842	0.0161914	0.0256717	TRUE	ECPAS	Ecm29 proteasome adaptor and scaffold
ILTEAIKAA	12.7562	12.7562	3.67312	0.00094515	0.00202713	TRUE	POP1	POP1 homolog, ribonuclease P/MRP subunit
GTAPPTLAL	12.6211	12.6211	3.65776	0.000228933	0.000593438	TRUE	LYL1	LYL1 basic helix-loop-helix family member
DAMGSQTKF	12.5195	12.5195	3.64611	2.512e-06	1.62097e-05	TRUE	RUVBL2	RuvB like AAA ATPase 2
GVYGGSVHEA	12.3448	12.3448	3.62584	1.32951e-06	9.90365e-06	TRUE	CNDP2	carnosine dipeptidase 2
EVNRTGTQY	12.2636	12.2636	3.61631	0.0136532	0.0221942	TRUE	SERPINB8	serpin family B member 8
VTMPAGQDL	12.261	12.261	3.616	3.56989e-06	2.10873e-05	FALSE	NFYC	nuclear transcription factor Y subunit gamma
SLISNPPAM	12.1447	12.1447	3.60225	3.42734e-07	3.58435e-06	TRUE	NCKAP1L	NCK associated protein 1 like
FLSTSIAQL	12.0948	12.0948	3.59631	3.22783e-06	1.94679e-05	TRUE	PFDN5	prefoldin subunit 5
NNNNNNNNN	11.9896	11.9896	3.58372	0.0672836	0.0877414	FALSE	Control protein, undisclosed	Control protein, undisclosed
ASNPRQAAY	11.9504	11.9504	3.57899	1.48926e-07	2.05305e-06	TRUE	XRN2	5'-3' exoribonuclease 2
TAIERSQTL	11.7938	11.7938	3.55996	5.90457e-06	3.01882e-05	TRUE	FAM114A2	family with sequence similarity 114 member A2
HPIDSQVAM	11.7863	11.7863	3.55904	1.51575e-05	6.09459e-05	TRUE	DIAPH2	diaphanous related formin 2
LPMASGLQY	11.76	11.76	3.55582	0.000187259	0.000502593	TRUE	TRAPPC6A	trafficking protein particle complex subunit 6A
TPRASTVNY	11.7264	11.7264	3.55169	3.6739e-06	2.14868e-05	TRUE	CEP44	centrosomal protein 44
YGSPQSPQL	11.5983	11.5983	3.53584	3.33336e-08	7.07673e-07	TRUE	NDC1	NDC1 transmembrane nucleoporin
AMQSRLATL	11.5838	11.5838	3.53404	2.42003e-05	8.85815e-05	TRUE	CHMP3	charged multivesicular body protein 3
DTNADKQLSF	11.4968	11.4968	3.52316	5.27255e-08	9.48612e-07	TRUE	S100A9	S100 calcium binding protein A9
AAINPNHPL	11.4867	11.4867	3.52189	4.86651e-05	0.000159351	TRUE	RPTOR	regulatory associated protein of MTOR complex 1
KAFPASAAL	11.3943	11.3943	3.51024	0.000396962	0.000939522	TRUE	GPATCH8	G-patch domain containing 8
TLNSAAVTV	11.2004	11.2004	3.48547	0.0659612	0.0861228	TRUE	NRBP1	nuclear receptor binding protein 1
FVDPNGKISL	10.9403	10.9403	3.45158	0.00105656	0.00223638	TRUE	GBF1	golgi brefeldin A resistant guanine nucleotide exchange factor 1
ALGGAPYQV	10.911	10.911	3.44772	0.000233394	0.000601329	TRUE	MFSD2A	MFSD2 lysolipid transporter A, lysophospholipid
SVGGGSSTIKY	10.8142	10.8142	3.43485	0.061543	0.0810017	TRUE	KRT6C; KRT6B; KRT6A	keratin 6C ; keratin 6B ; keratin 6A
ALPDSMVSV	10.8011	10.8011	3.43311	7.06124e-05	0.000217261	TRUE	NBR1	NBR1 autophagy cargo receptor
QGNPASPAQEY	10.7753	10.7753	3.42966	2.64495e-06	1.67728e-05	TRUE	PSTPIP1	proline-serine-threonine phosphatase interacting protein 1
QPQAPMGSY	10.723	10.723	3.42264	1.75462e-06	1.21734e-05	TRUE	NCOA5	nuclear receptor coactivator 5
DINTDGAVNF	10.6906	10.6906	3.41827	7.55119e-09	2.50487e-07	TRUE	S100A8	S100 calcium binding protein A8
MMKTEGPSY	10.5691	10.5691	3.40178	2.58598e-07	3.0637e-06	TRUE	CCNK	cyclin K
YNVGSSAAL	10.4094	10.4094	3.37981	2.72274e-06	1.69834e-05	TRUE	SSR2	signal sequence receptor subunit 2
SLSDEAPVL	10.2549	10.2549	3.35824	7.00773e-05	0.000215928	FALSE	SIPA1	signal-induced proliferation-associated 1
ILDQTNVSA	10.2288	10.2288	3.35457	1.57514e-05	6.23885e-05	TRUE	HNRNPU	heterogeneous nuclear ribonucleoprotein U
YLSQDTVSV	10.1722	10.1722	3.34656	0.000157025	0.000430702	TRUE	CTSD	cathepsin D
LPKEDPTAV	10.1524	10.1524	3.34375	1.34161e-05	5.48046e-05	TRUE	COPG1	COPI coat complex subunit gamma 1
RAVAPTMSL	10.1327	10.1327	3.34095	3.56962e-08	7.21742e-07	TRUE	VGLL4	vestigial like family member 4
AAAAATMAL	10.0275	10.0275	3.32589	5.07735e-05	0.000164317	TRUE	INCENP	inner centromere protein
YVTESQPDL	9.85072	9.85072	3.30023	0.0655063	0.0855814	TRUE	EIF2B1	eukaryotic translation initiation factor 2B subunit alpha
AIVDTGTSL	9.84174	9.84174	3.29891	8.16752e-06	3.84991e-05	TRUE	CTSE; PGA3; PGC; PGA4; PGA5; CTSD	cathepsin E ; pepsinogen A3 ; progastricsin ; pepsinogen A4 ; pepsinogen A5 ; cathepsin D
TLTSNIPEI	9.66736	9.66736	3.27312	0.00146055	0.00296439	TRUE	ATP1A3; ATP1A1; ATP1A2; ATP1A4	ATPase Na+/K+ transporting subunit alpha 3 ; ATPase Na+/K+ transporting subunit alpha 1 ; ATPase Na+/K+ transporting subunit alpha 2 ; ATPase Na+/K+ transporting subunit alpha 4
LAAETAATL	9.66151	9.66151	3.27225	0.167093	0.195663	TRUE	RRM1	ribonucleotide reductase catalytic subunit M1
NAIANASTL	9.63468	9.63468	3.26824	9.44359e-06	4.25098e-05	TRUE	SNRPA1	small nuclear ribonucleoprotein polypeptide A'
LASAERAAL	9.46529	9.46529	3.24265	2.12493e-05	7.98189e-05	TRUE	TLX3; TLX2; TLX1	T cell leukemia homeobox 3 ; T cell leukemia homeobox 2 ; T cell leukemia homeobox 1
NASPEKTTY	9.39709	9.39709	3.23221	1.07285e-05	4.67692e-05	TRUE	CLSPN	claspin
AAEDAIRNL	9.24449	9.24449	3.20859	3.631e-05	0.000124117	TRUE	RBM4; RBM4B	RNA binding motif protein 4 ; RNA binding motif protein 4B
SLLDVAVHM	9.23556	9.23556	3.2072	0.163469	0.191844	TRUE	ZBED1	zinc finger BED-type containing 1
RPVPKGATY	9.1456	9.1456	3.19308	2.75152e-05	9.85071e-05	TRUE	RPL15	ribosomal protein L15
KLMQQQQEV	9.04692	9.04692	3.17743	5.61254e-07	5.20324e-06	TRUE	TRIM24	tripartite motif containing 24
YMMPVNSEV	8.87067	8.87067	3.14904	1.00367e-05	4.43537e-05	TRUE	NUF2	NUF2 component of NDC80 kinetochore complex
VMFRTPLASV	8.84804	8.84804	3.14536	0.015351	0.0244855	TRUE	FBXO5	F-box protein 5
AMNGHVPAV	8.84593	8.84593	3.14501	2.6239e-07	3.0637e-06	TRUE	ANKHD1	ankyrin repeat and KH domain containing 1
SLQDKAAEV	8.80763	8.80763	3.13875	3.50568e-08	7.21742e-07	TRUE	CCHCR1	coiled-coil alpha-helical rod protein 1
GLAESVSTL	8.73268	8.73268	3.12642	0.000203006	0.000536714	TRUE	IST1	IST1 factor associated with ESCRT-III
IAMGMAQAL	8.69123	8.69123	3.11956	0.000117878	0.000334565	TRUE	RUVBL2	RuvB like AAA ATPase 2
QPSSVSSSY	8.63793	8.63793	3.11069	5.33167e-06	2.78112e-05	FALSE	UBR1	ubiquitin protein ligase E3 component n-recognin 1
YQRQLSSTY	8.62182	8.62182	3.10799	7.7228e-05	0.00023256	TRUE	BACE1	beta-secretase 1
LALETTNSL	8.62006	8.62006	3.1077	1.52107e-06	1.09842e-05	TRUE	SUGP2	SURP and G-patch domain containing 2
QPANPTEEY	8.56627	8.56627	3.09867	0.000108628	0.000312068	TRUE	MED21	mediator complex subunit 21
DARAGETMY	8.5611	8.5611	3.0978	1.77854e-07	2.34524e-06	TRUE	ECT2	epithelial cell transforming 2
FPNDPHVQY	8.51411	8.51411	3.08986	0.00808027	0.014061	TRUE	RASA2	RAS p21 protein activator 2
LPYAGDVSM	8.46817	8.46817	3.08205	0.000176776	0.000478083	TRUE	SERPINB2	serpin family B member 2
GMAAEVPKV	8.43346	8.43346	3.07612	4.46095e-07	4.30557e-06	TRUE	SHISAL2A	shisa like 2A
NPHQQYSVY	8.37055	8.37055	3.06532	1.98519e-05	7.62022e-05	TRUE	LARP4	La ribonucleoprotein 4
QVAPVANSY	8.33367	8.33367	3.05895	3.29249e-05	0.000113873	TRUE	ETS2	ETS proto-oncogene 2, transcription factor
GLDPARVNV	8.29225	8.29225	3.05176	0.000305563	0.000750822	TRUE	MDH2	malate dehydrogenase 2
DVIQAGKEY	8.28608	8.28608	3.05069	0.0145427	0.0233895	TRUE	DNAJC8	DnaJ heat shock protein family (Hsp40) member C8
SPNGKLTVY	8.26553	8.26553	3.04711	1.85519e-07	2.4141e-06	TRUE	ARRB1	arrestin beta 1
KAVDPSSVAL	8.23855	8.23855	3.04239	4.43268e-05	0.00014704	TRUE	NUP210	nucleoporin 210
HAVFPTSSM	8.22025	8.22025	3.03918	0.0652183	0.0853628	TRUE	ADD2	adducin 2
DLNKQATTY	8.15417	8.15417	3.02754	0.0167483	0.0260456	TRUE	CLASRP	CLK4 associating serine/arginine rich protein
NMQETYTAY	8.12229	8.12229	3.02189	4.35809e-06	2.4348e-05	TRUE	SNX4	sorting nexin 4
TIIDKSKSV	8.06729	8.06729	3.01208	3.04681e-05	0.000106915	TRUE	HMGCS1	3-hydroxy-3-methylglutaryl-CoA synthase 1
SSAPPASSL	7.98979	7.98979	2.99816	0.0054289	0.00979232	TRUE	HGS	hepatocyte growth factor-regulated tyrosine kinase substrate
VLDEGSASV	7.9886	7.9886	2.99794	8.87621e-12	2.26602e-09	TRUE	DUSP2	dual specificity phosphatase 2
QSRVEEITM	7.9242	7.9242	2.98626	1.24684e-05	5.2107e-05	TRUE	RAD21	RAD21 cohesin complex component
LIDENQLYL	7.91426	7.91426	2.98445	1.65814e-05	6.54319e-05	TRUE	TBCE	tubulin folding cofactor E
YLHNQGIGV	7.90228	7.90228	2.98227	0.000393157	0.000931554	TRUE	BUB1B	BUB1 mitotic checkpoint serine/threonine kinase B
VLQEALQGL	7.84424	7.84424	2.97163	0.00492977	0.00896821	TRUE	FES	FES proto-oncogene, tyrosine kinase
AMPDSPAEV	7.72719	7.72719	2.94994	1.64528e-06	1.16044e-05	TRUE	CBFA2T3	CBFA2/RUNX1 partner transcriptional co-repressor 3
KLGDIMGV	7.72256	7.72256	2.94908	0.168071	0.196484	TRUE	DHX38	DEAH-box helicase 38
LPMAHSAY	7.64457	7.64457	2.93443	2.03568e-05	7.77292e-05	TRUE	SMG8	SMG8 nonsense mediated mRNA decay factor
VLADQEVRL	7.6213	7.6213	2.93004	0.0626161	0.082312	TRUE	RGS14	regulator of G protein signaling 14
SAQTGARAL	7.60942	7.60942	2.92779	5.66267e-09	2.14676e-07	TRUE	DDX54	DEAD-box helicase 54
ALYDEVRTV	7.60405	7.60405	2.92677	0.0137582	0.0223308	TRUE	SMCHD1	structural maintenance of chromosomes flexible hinge domain containing 1
TLGPVTPEI	7.56163	7.56163	2.9187	0.0639422	0.0839513	TRUE	MMP2	matrix metallopeptidase 2
VMTLVSTYL	7.55324	7.55324	2.9171	0.165712	0.194153	TRUE	SSR3	signal sequence receptor subunit 3
YPQVPSSGY	7.54957	7.54957	2.91639	0.000450707	0.00105033	TRUE	ANXA7	annexin A7
QGHSPQTSF	7.53789	7.53789	2.91416	8.05182e-06	3.82416e-05	TRUE	FRMD4B	FERM domain containing 4B
FPQPEKESF	7.53117	7.53117	2.91287	0.0146158	0.0234715	TRUE	ESPL1	extra spindle pole bodies like 1, separase
SAVVAQHSL	7.52503	7.52503	2.9117	0.0127443	0.0209251	TRUE	RNF146	ring finger protein 146
SGMGKTAVF	7.52426	7.52426	2.91155	1.07607e-06	8.3634e-06	TRUE	DDX39B; DDX39A	DExD-box helicase 39B ; DExD-box helicase 39A
LPANVKQAY	7.51485	7.51485	2.90974	0.016381	0.0258425	TRUE	SCRIB	scribble planar cell polarity protein
SLADLQNDEV	7.5037	7.5037	2.9076	0.00105645	0.00223638	TRUE	RPS3A	ribosomal protein S3A
LLMDRVDEM	7.50057	7.50057	2.907	5.15784e-06	2.7239e-05	TRUE	EIF3H	eukaryotic translation initiation factor 3 subunit H
RLGPAGASL	7.45994	7.45994	2.89916	4.44309e-05	0.000147156	TRUE	SP9; SP8	Sp9 transcription factor ; Sp8 transcription factor
SMMDVDHQI	7.42309	7.42309	2.89202	2.217e-06	1.45718e-05	TRUE	CCT5	chaperonin containing TCP1 subunit 5
KAFNQSSSL	7.38087	7.38087	2.88379	3.60296e-09	1.6763e-07	TRUE	ZNF595; ZNF79; ZNF93	zinc finger protein 595 ; zinc finger protein 79 ; zinc finger protein 93
TAIESTPTL	7.31887	7.31887	2.87162	0.000118176	0.000334962	TRUE	NAA15	N-alpha-acetyltransferase 15, NatA auxiliary subunit
LLIGATMQV	7.31039	7.31039	2.86995	0.0148965	0.0238681	TRUE	NUP210	nucleoporin 210
ALQEELTEL	7.27036	7.27036	2.86203	0.00025186	0.000638064	TRUE	CEP152	centrosomal protein 152
SAMPTSSSF	7.24834	7.24834	2.85765	3.9202e-06	2.25692e-05	TRUE	CEP170	centrosomal protein 170
LSPEQKDTF	7.22906	7.22906	2.85381	0.000182599	0.000490707	TRUE	IPO13	importin 13
DPKEEEVSL	7.14395	7.14395	2.83672	0.154664	0.182114	TRUE	WASF2	WASP family member 2
IPKAEQSVAY	7.13754	7.13754	2.83543	0.000904304	0.0019471	TRUE	SEL1L3	SEL1L family member 3
FQESSVKEL	6.99422	6.99422	2.80616	0.000226137	0.000587624	TRUE	SUN2	Sad1 and UNC84 domain containing 2
ALGTDAEGQKV	6.96817	6.96817	2.80078	0.013601	0.0221264	TRUE	STXBP3	syntaxin binding protein 3
YPAKHAEY	6.85943	6.85943	2.77809	6.7703e-08	1.12292e-06	TRUE	PHF10	PHD finger protein 10
TAAAVGAVF	6.78702	6.78702	2.76278	0.000163212	0.000447097	TRUE	NDUFA11	NADH:ubiquinone oxidoreductase subunit A11
ALMEDTLRV	6.76097	6.76097	2.75723	0.00191939	0.00382257	TRUE	HYAL3	hyaluronidase 3
DMALNIHAF	6.73009	6.73009	2.75063	0.0568861	0.0758124	TRUE	SLC45A4	solute carrier family 45 member 4
YASSPGMSL	6.65855	6.65855	2.73521	0.0115048	0.0190979	TRUE	RUNDC1	RUN domain containing 1
LQKANQEQY	6.514	6.514	2.70354	1.41483e-08	3.8697e-07	TRUE	MORF4L1	mortality factor 4 like 1
NLIEVNEEV	6.4822	6.4822	2.69648	0.000757056	0.00166725	TRUE	CCZ1	CCZ1 homolog, vacuolar protein trafficking and biogenesis associated
TAVNPKSTL	6.48109	6.48109	2.69624	7.14139e-07	6.26495e-06	TRUE	NHSL2	NHS like 2
VAVDGINAL	6.4532	6.4532	2.69001	0.0166055	0.0260052	TRUE	DAP3	death associated protein 3
VADPETRTV	6.38958	6.38958	2.67572	9.7264e-08	1.47494e-06	TRUE	PNKP	polynucleotide kinase 3'-phosphatase
DAITGEARY	6.37949	6.37949	2.67344	0.0148063	0.0237414	TRUE	PLXNA3; PLXNA2; PLXNA1; PLXNA4	plexin A3 ; plexin A2 ; plexin A1 ; plexin A4
DQREGGQVY	6.33274	6.33274	2.66283	6.52461e-10	5.1991e-08	TRUE	PSMB9	proteasome 20S subunit beta 9
QAAPPYNSL	6.32516	6.32516	2.6611	0.039321	0.0542069	TRUE	ATXN7L1	ataxin 7 like 1
HPAIALREY	6.32082	6.32082	2.66011	0.048272	0.0652747	TRUE	RO60	Ro60, Y RNA binding protein
YAAQASQAL	6.30402	6.30402	2.65627	7.40424e-05	0.000226176	TRUE	RPN2	ribophorin II
SAAMPGASL	6.3034	6.3034	2.65613	0.000110936	0.000316982	TRUE	B4GALT1	beta-1,4-galactosyltransferase 1
LQRATPEQY	6.29859	6.29859	2.65503	5.11649e-05	0.000165081	TRUE	FDPS	farnesyl diphosphate synthase
NTIDPSHPM	6.26219	6.26219	2.64667	0.000189772	0.000507414	TRUE	AARS1	alanyl-tRNA synthetase 1
AASPSGSQL	6.23679	6.23679	2.6408	7.95267e-08	1.25039e-06	TRUE	UTP4	UTP4 small subunit processome component
SGKPQEAVY	6.22494	6.22494	2.63806	9.51402e-06	4.26124e-05	TRUE	G3BP2	G3BP stress granule assembly factor 2
NQKDGMVSF	6.206	6.206	2.63366	0.00937032	0.0160818	TRUE	COPS3	COP9 signalosome subunit 3
TLSSVQNEV	6.19764	6.19764	2.63172	0.0143903	0.0231619	TRUE	TPR	translocated promoter region, nuclear basket protein
MPAPEIVSY	6.17076	6.17076	2.62545	0.000741853	0.00163717	TRUE	ZBTB43	zinc finger and BTB domain containing 43
DMARVSTY	6.1631	6.1631	2.62366	3.82322e-07	3.87143e-06	TRUE	SLC43A3	solute carrier family 43 member 3
IADATVRSL	6.15711	6.15711	2.62225	0.013163	0.0215293	TRUE	TKFC	triokinase and FMN cyclase
RLQEENQQL	6.13478	6.13478	2.61701	1.13926e-05	4.88618e-05	TRUE	ANKRD35	ankyrin repeat domain 35
LIDPNTLQV	6.12613	6.12613	2.61498	0.000507844	0.0011681	TRUE	NMD3	NMD3 ribosome export adaptor
NAAPPPVTY	6.10611	6.10611	2.61025	0.0930389	0.116121	TRUE	XRN2	5'-3' exoribonuclease 2
GQISEVVVV	6.10097	6.10097	2.60904	1.24136e-05	5.19805e-05	TRUE	CIRBP	cold inducible RNA binding protein
HQMTPSSSY	6.07409	6.07409	2.60267	7.56331e-07	6.5272e-06	TRUE	MED12	mediator complex subunit 12
FNDPNAKEM	5.99629	5.99629	2.58407	6.71112e-06	3.33442e-05	TRUE	ZFR	zinc finger RNA binding protein
SVAGSVERV	5.94555	5.94555	2.57181	0.000130296	0.000365898	TRUE	EXOSC2	exosome component 2
NGKPISSSY	5.94529	5.94529	2.57175	8.50093e-06	3.9405e-05	TRUE	PFKL	phosphofructokinase, liver type
SMISKLKQA	5.93631	5.93631	2.56957	2.47773e-07	2.98233e-06	TRUE	CUL1	cullin 1
QSFTGSRTY	5.92835	5.92835	2.56763	1.71146e-05	6.72858e-05	TRUE	LAT2	linker for activation of T cells family member 2
DQKSSGIEY	5.92603	5.92603	2.56706	4.10354e-08	8.14189e-07	TRUE	ICE1	interactor of little elongation complex ELL subunit 1
EVAPAGASY	5.92097	5.92097	2.56583	2.43111e-05	8.86259e-05	TRUE	NOP53	NOP53 ribosome biogenesis factor
EARENNAVY	5.90729	5.90729	2.5625	1.14339e-11	2.42742e-09	TRUE	SH3BGRL	SH3 domain binding glutamate rich protein like
VQTDVLVRV	5.90618	5.90618	2.56223	0.0151083	0.0241548	TRUE	AP4B1	adaptor related protein complex 4 subunit beta 1
ALNSKDAAL	5.89319	5.89319	2.55905	0.0119154	0.0196859	TRUE	LMNB1	lamin B1
AASPAGLDL	5.88254	5.88254	2.55644	0.000237946	0.000610668	TRUE	ZBTB7B	zinc finger and BTB domain containing 7B
VAAVNSPAL	5.85262	5.85262	2.54908	0.150519	0.177727	TRUE	SLC2A5	solute carrier family 2 member 5
TAAPPAQPL	5.82912	5.82912	2.54328	5.68575e-07	5.24819e-06	TRUE	BRD2	bromodomain containing 2
GLMGAGIAQV	5.81618	5.81618	2.54007	7.15309e-05	0.000219769	TRUE	HADHA; HADH	hydroxyacyl-CoA dehydrogenase trifunctional multienzyme complex subunit alpha ; hydroxyacyl-CoA dehydrogenase
DPMAMTQKY	5.8017	5.8017	2.53648	2.6852e-07	3.09819e-06	TRUE	SF3B2	splicing factor 3b subunit 2
TLQEQLEKA	5.77251	5.77251	2.5292	0.0219687	0.0319011	TRUE	PNN	pinin, desmosome associated protein
ALQEVLKTA	5.76655	5.76655	2.52771	0.0133788	0.0218318	TRUE	RPS12	ribosomal protein S12
NQKPPSAEY	5.76292	5.76292	2.5268	1.33667e-06	9.92219e-06	TRUE	MACF1	microtubule actin crosslinking factor 1
RLMNETTAV	5.76014	5.76014	2.5261	4.19504e-08	8.1707e-07	TRUE	HSPA4L; HSPA4	heat shock protein family A (Hsp70) member 4 like ; heat shock protein family A (Hsp70) member 4
YLANGQTKV	5.70405	5.70405	2.51199	6.23136e-05	0.000196278	TRUE	TXNIP	thioredoxin interacting protein
AAIYNTTEL	5.70259	5.70259	2.51162	3.64116e-06	2.13541e-05	TRUE	COQ9	coenzyme Q9
HSRNEGVATY	5.69892	5.69892	2.51069	1.31274e-07	1.8951e-06	TRUE	CTNNB1	catenin beta 1
RAAGVVLEM	5.69628	5.69628	2.51002	0.000352816	0.000848278	TRUE	RUVBL2	RuvB like AAA ATPase 2
MPVNSEVMY	5.65624	5.65624	2.49984	1.01582e-06	7.95791e-06	TRUE	NUF2	NUF2 component of NDC80 kinetochore complex
AAVAHAQSL	5.60943	5.60943	2.48786	0.0602406	0.0794353	TRUE	OGDH	oxoglutarate dehydrogenase
NGFTGQPATY	5.58031	5.58031	2.48034	0.00218745	0.00429995	TRUE	SMAD4	SMAD family member 4
MMNGGHYTY	5.56316	5.56316	2.47591	2.06235e-08	4.90399e-07	TRUE	PARK7	Parkinsonism associated deglycase
GLSEAQVML	5.54319	5.54319	2.47072	0.0145792	0.0234305	TRUE	KLC4	kinesin light chain 4
GLTEVTQSL	5.52313	5.52313	2.46548	0.0236199	0.0340428	TRUE	TAX1BP1	Tax1 binding protein 1
MAAMPQTVY	5.49827	5.49827	2.45898	0.00316748	0.00601482	TRUE	SMAP2	small ArfGAP2
EPLSQITAY	5.466	5.466	2.45049	4.21409e-06	2.39233e-05	TRUE	RNF213	ring finger protein 213
NAMDVTTGY	5.46293	5.46293	2.44968	1.09762e-08	3.21235e-07	TRUE	KNL1	kinetochore scaffold 1
VSDSGAHVL	5.45352	5.45352	2.44719	0.178455	0.207822	TRUE	INTS13	integrator complex subunit 13
MPSEKVSSY	5.45308	5.45308	2.44707	1.0858e-09	7.94882e-08	TRUE	ZFP82	ZFP82 zinc finger protein
ILSVVNSQL	5.44971	5.44971	2.44618	0.000150642	0.000416423	TRUE	RUBCNL	rubicon like autophagy enhancer
GLYQGQVLV	5.42618	5.42618	2.43994	0.00356267	0.00668159	TRUE	USP4; USP15	ubiquitin specific peptidase 4 ; ubiquitin specific peptidase 15
VPKHEEEAF	5.42353	5.42353	2.43923	4.909e-05	0.000159844	TRUE	MRPS34	mitochondrial ribosomal protein S34
VLTEFTREV	5.41432	5.41432	2.43678	3.06601e-05	0.000107235	TRUE	IPO9	importin 9
VSDFGGRSL	5.40969	5.40969	2.43555	1.74578e-05	6.82559e-05	TRUE	RPA1	replication protein A1
MPHVTEAY	5.37612	5.37612	2.42656	8.3596e-07	6.95978e-06	TRUE	UBA7	ubiquitin like modifier activating enzyme 7
ALAEAQAQL	5.36132	5.36132	2.42259	0.0128305	0.0210341	TRUE	PKN3	protein kinase N3
VFKSGETTY	5.34777	5.34777	2.41894	0.00895812	0.0154368	TRUE	UBR1	ubiquitin protein ligase E3 component n-recognin 1
AAEKGVRTL	5.34244	5.34244	2.4175	1.34908e-07	1.92221e-06	TRUE	PLIN3	perilipin 3
QAGPATGQAY	5.33731	5.33731	2.41611	5.18743e-07	4.87819e-06	TRUE	LENG8	leukocyte receptor cluster member 8
KLLESVASA	5.3185	5.3185	2.41102	0.00081336	0.00176922	TRUE	RUBCNL	rubicon like autophagy enhancer
ALIQQATTV	5.30369	5.30369	2.407	7.91023e-05	0.000236527	TRUE	RPL9	ribosomal protein L9
SLDTQPKKV	5.27463	5.27463	2.39907	1.7344e-06	1.20726e-05	TRUE	TCF3	transcription factor 3
SMKGDPVNY	5.25719	5.25719	2.39429	0.0245405	0.03525	TRUE	FNDC3B	fibronectin type III domain containing 3B
YTLEKVNEA	5.21203	5.21203	2.38184	1.98851e-05	7.62022e-05	TRUE	ZEB2	zinc finger E-box binding homeobox 2
VAKTNTVSY	5.20515	5.20515	2.37994	3.06603e-05	0.000107235	TRUE	DENND4A	DENN domain containing 4A
SLAGDVALQQL	5.17213	5.17213	2.37076	0.0205882	0.0302692	TRUE	NCAPD2	non-SMC condensin I complex subunit D2
MPSPATLSH	5.10736	5.10736	2.35258	3.33412e-10	3.21743e-08	TRUE	NFE2L2	NFE2 like bZIP transcription factor 2
NAPAFTQTSY	5.101	5.101	2.35078	1.55941e-05	6.21129e-05	TRUE	PCDHB12; PCDHB13; PCDHB10; PCDHB7; PCDHB5; PCDHB2; PCDHB8; PCDHB4; PCDHB15; PCDHB9	protocadherin beta 12 ; protocadherin beta 13 ; protocadherin beta 10 ; protocadherin beta 7 ; protocadherin beta 5 ; protocadherin beta 2 ; protocadherin beta 8 ; protocadherin beta 4 ; protocadherin beta 15 ; protocadherin beta 9
SVKPASSSF	5.0837	5.0837	2.34588	3.91086e-06	2.25692e-05	TRUE	LAS1L	LAS1 like ribosome biogenesis factor
KLDNQVSKV	5.08218	5.08218	2.34545	2.80374e-05	0.000100208	TRUE	SSX2IP	SSX family member 2 interacting protein
AAVSSSSPL	5.08022	5.08022	2.34489	0.0094506	0.0162065	FALSE	MAGEA4	MAGE family member A4
DANPETHAF	5.0687	5.0687	2.34162	8.18818e-07	6.87095e-06	TRUE	ACO2	aconitase 2
GAINQNVAL	5.04924	5.04924	2.33607	0.000333258	0.000806735	TRUE	DOCK8	dedicator of cytokinesis 8
MDNPTTTQY	5.03482	5.03482	2.33194	1.16634e-09	7.98752e-08	TRUE	DYNLRB1	dynein light chain roadblock-type 1
VLQEKIEVV	5.0218	5.0218	2.32821	0.0172004	0.0264229	TRUE	SLMAP	sarcolemma associated protein
MPQGGGQHY	5.00121	5.00121	2.32228	9.17669e-06	4.16966e-05	TRUE	SS18; SS18	SS18 subunit of BAF chromatin remodeling complex ; SS18 subunit of BAF chromatin remodeling complex
AIQEQITRV	4.98815	4.98815	2.3185	1.32958e-05	5.45977e-05	TRUE	CNOT1	CCR4-NOT transcription complex subunit 1
IPMDDKLLY	4.98329	4.98329	2.3171	0.0722269	0.0933847	TRUE	TNRC18	trinucleotide repeat containing 18
VTVRPGLAM	4.9167	4.9167	2.29769	1.5076e-06	1.09611e-05	TRUE	DDTL; DDT	D-dopachrome tautomerase like ; D-dopachrome tautomerase
QAEDLLLEV	4.89395	4.89395	2.291	0.0011088	0.00233993	TRUE	BBS9	Bardet-Biedl syndrome 9
QNIGAMSSY	4.89	4.89	2.28983	1.62867e-10	2.16104e-08	TRUE	SLC38A6; SLC38A3; SLC38A2; SLC38A4	solute carrier family 38 member 6 ; solute carrier family 38 member 3 ; solute carrier family 38 member 2 ; solute carrier family 38 member 4
TLLETEMLL	4.86927	4.86927	2.2837	0.0157358	0.0250617	TRUE	CEP44	centrosomal protein 44
LPNMGTSQSY	4.86906	4.86906	2.28364	0.000242463	0.000618945	TRUE	BBS10	Bardet-Biedl syndrome 10
PAVLQSSGL	4.86596	4.86596	2.28273	0.0575326	0.0763385	TRUE	IGHG2; IGHG1; IGHG4	immunoglobulin heavy constant gamma 2 (G2m marker) ; immunoglobulin heavy constant gamma 1 (G1m marker) ; immunoglobulin heavy constant gamma 4 (G4m marker)
EVSKIVQTY	4.85382	4.85382	2.27912	0.157933	0.185757	TRUE	ACTN1	actinin alpha 1
AAQAHTREL	4.79357	4.79357	2.2611	2.51018e-05	9.07856e-05	TRUE	RNF40	ring finger protein 40
TLAQQPTAV	4.79014	4.79014	2.26007	1.42413e-06	1.03898e-05	TRUE	NFYC	nuclear transcription factor Y subunit gamma
IPQGQQQSY	4.77201	4.77201	2.2546	8.52354e-06	3.94237e-05	TRUE	QRICH1	glutamine rich 1
KIGDEPPKV	4.76408	4.76408	2.2522	0.00168162	0.00337437	TRUE	MLF1	myeloid leukemia factor 1
TASPVAVSL	4.74653	4.74653	2.24687	0.0740312	0.0951957	TRUE	PCM1	pericentriolar material 1
FSYTGRVAV	4.71099	4.71099	2.23603	0.00603965	0.0107749	TRUE	KLHL21	kelch like family member 21
DANRQISEY	4.70142	4.70142	2.2331	0.0470548	0.063873	TRUE	LRRFIP2	LRR binding FLII interacting protein 2
DLRKEDVAM	4.67765	4.67765	2.22579	2.63967e-05	9.48227e-05	TRUE	MBD4	methyl-CpG binding domain 4, DNA glycosylase
GVYDGEEHSV	4.67015	4.67015	2.22347	2.32819e-05	8.56628e-05	TRUE	MAGEB2	MAGE family member B2
ILAGEMLSV	4.66772	4.66772	2.22272	0.107449	0.132471	TRUE	CCT3	chaperonin containing TCP1 subunit 3
SLDQPTQTV	4.66698	4.66698	2.22249	7.69405e-07	6.58648e-06	TRUE	EIF3C; EIF3CL	eukaryotic translation initiation factor 3 subunit C ; eukaryotic translation initiation factor 3 subunit C like
EIMREGSAF	4.66516	4.66516	2.22193	0.108998	0.134224	TRUE	RAD21	RAD21 cohesin complex component
ALVDHVAEL	4.66424	4.66424	2.22164	0.023193	0.0334958	TRUE	MYO1G	myosin IG
IAHDTGTSL	4.66193	4.66193	2.22093	8.33413e-06	3.89722e-05	TRUE	POLR3C	RNA polymerase III subunit C
IINTFHQY	4.6614	4.6614	2.22076	0.00195835	0.00389651	TRUE	S100A9	S100 calcium binding protein A9
FMAPAQMAY	4.63899	4.63899	2.21381	1.18455e-06	9.02803e-06	TRUE	SMAP2	small ArfGAP2
VAVNGVHSL	4.63512	4.63512	2.21261	7.84948e-05	0.000235706	TRUE	LGALS8	galectin 8
TLDEYTTRV	4.61776	4.61776	2.20719	0.00134841	0.0027632	TRUE	NRF1	nuclear respiratory factor 1
VLVDQTTGL	4.61699	4.61699	2.20695	2.05421e-06	1.38447e-05	TRUE	ELAVL1	ELAV like RNA binding protein 1
FIIYDTHSL	4.61316	4.61316	2.20576	0.049767	0.067168	TRUE	TMBIM4	transmembrane BAX inhibitor motif containing 4
NAISSSSLY	4.58241	4.58241	2.19611	0.0521232	0.0699479	TRUE	CRTC1	CREB regulated transcription coactivator 1
ILTNVVPKM	4.57778	4.57778	2.19465	1.52957e-05	6.13853e-05	TRUE	PTER	phosphotriesterase related
MDKIHGQAY	4.57754	4.57754	2.19457	2.01569e-07	2.59352e-06	TRUE	ZMYM1	zinc finger MYM-type containing 1
SMSGPLIGV	4.56634	4.56634	2.19104	0.000375735	0.000895271	TRUE	URB2	URB2 ribosome biogenesis homolog
KVAPAPAVV	4.56151	4.56151	2.18951	1.62368e-06	1.14902e-05	TRUE	RPL7A	ribosomal protein L7a
VEKAPQETY	4.55717	4.55717	2.18814	1.41934e-10	2.00884e-08	TRUE	PSMC1	proteasome 26S subunit, ATPase 1
FTDAGLKEL	4.54738	4.54738	2.18504	0.0187205	0.0280874	TRUE	BZW2	basic leucine zipper and W2 domains 2
YSVRVSPQM	4.54732	4.54732	2.18502	0.141089	0.167993	TRUE	RCL1	RNA terminal phosphate cyclase like 1
ILTSDVPQI	4.54497	4.54497	2.18427	0.00703738	0.0123781	TRUE	PPP6R1	protein phosphatase 6 regulatory subunit 1
SGRKDQVAY	4.53437	4.53437	2.1809	4.39575e-08	8.33733e-07	TRUE	KPNA4	karyopherin subunit alpha 4
LPKNEDTTF	4.52269	4.52269	2.17718	0.0640138	0.0839934	TRUE	AQR	aquarius intron-binding spliceosomal factor
GLMDTVKKV	4.51273	4.51273	2.174	9.95466e-06	4.41206e-05	TRUE	GMEB1	glucocorticoid modulatory element binding protein 1
ALIEAEKVAQV	4.50065	4.50065	2.17013	0.142088	0.168899	TRUE	ERLIN2	ER lipid raft associated 2
HPQPTQVQF	4.49834	4.49834	2.16939	0.0210102	0.0306983	TRUE	HCFC1	host cell factor C1
IVRTGESSY	4.49278	4.49278	2.16761	8.593e-07	7.12614e-06	TRUE	DCLRE1C	DNA cross-link repair 1C
ALLKVNQEL	4.4891	4.4891	2.16643	0.149794	0.176968	TRUE	SAMM50	SAMM50 sorting and assembly machinery component
KLQAEISQA	4.48905	4.48905	2.16641	0.014286	0.0230464	TRUE	PRPF3	pre-mRNA processing factor 3
AMPQTVYGV	4.47892	4.47892	2.16315	0.194642	0.223849	TRUE	SMAP2	small ArfGAP2
FQSDTNAML	4.45359	4.45359	2.15497	0.194484	0.223789	TRUE	YEATS4	YEATS domain containing 4
KLDETGNSL	4.44931	4.44931	2.15358	8.65248e-06	3.98464e-05	TRUE	TOP2A	DNA topoisomerase II alpha
YLDKVQAL	4.4441	4.4441	2.15189	0.00776531	0.0135685	TRUE	KRT9	keratin 9
MPQGGGQHY	4.44363	4.44363	2.15174	0.00921931	0.0158386	TRUE	SS18; SS18	SS18 subunit of BAF chromatin remodeling complex ; SS18 subunit of BAF chromatin remodeling complex
AAGRPLEL	4.43931	4.43931	2.15034	0.000956648	0.00204528	TRUE	TMPO	thymopoietin
SMKEEGITF	4.43422	4.43422	2.14868	0.0215047	0.0312917	TRUE	STAM2	signal transducing adaptor molecule 2
SLAQYNPKL	4.42517	4.42517	2.14573	0.141263	0.168106	TRUE	PIK3R3; PIK3R1	phosphoinositide-3-kinase regulatory subunit 3 ; phosphoinositide-3-kinase regulatory subunit 1
QGRSTGEAF	4.39216	4.39216	2.13493	9.60752e-07	7.69689e-06	TRUE	HNRNPH2; HNRNPH1; HNRNPH3	heterogeneous nuclear ribonucleoprotein H2 ; heterogeneous nuclear ribonucleoprotein H1 ; heterogeneous nuclear ribonucleoprotein H3
NMVAKVDEV	4.3826	4.3826	2.13179	5.47765e-06	2.84329e-05	TRUE	RPL10A	ribosomal protein L10a
FAEDGARTV	4.34879	4.34879	2.12062	1.85369e-06	1.27359e-05	TRUE	FZD1	frizzled class receptor 1
LANGQTKVL	4.3411	4.3411	2.11806	4.23599e-06	2.39814e-05	TRUE	TXNIP	thioredoxin interacting protein
KLAKLQAQV	4.33805	4.33805	2.11705	0.0186412	0.028008	TRUE	BTF3L4; BTF3	basic transcription factor 3 like 4 ; basic transcription factor 3
RLQESVMEA	4.31905	4.31905	2.11071	7.11035e-06	3.49428e-05	TRUE	RAD21	RAD21 cohesin complex component
YLMDLSYSM	4.29428	4.29428	2.10242	0.0588605	0.0779544	TRUE	ITGB1; ITGB3; ITGB7; ITGB2	integrin subunit beta 1 ; integrin subunit beta 3 ; integrin subunit beta 7 ; integrin subunit beta 2
MPIEPGDIGY	4.29395	4.29395	2.1023	0.0415444	0.0570497	TRUE	C6orf89	chromosome 6 open reading frame 89
VLQYVVPEV	4.25578	4.25578	2.08942	0.0121029	0.0199801	TRUE	EIF3A	eukaryotic translation initiation factor 3 subunit A
TLKGPDSHY	4.2467	4.2467	2.08634	2.29438e-06	1.50339e-05	TRUE	BTBD1; BTBD2	BTB domain containing 1 ; BTB domain containing 2
VAIKAGTTL	4.24368	4.24368	2.08531	0.000228202	0.000592266	TRUE	TMEM41B	transmembrane protein 41B
QGYAQTTQAY	4.24296	4.24296	2.08507	1.24058e-07	1.81637e-06	TRUE	EWSR1	EWS RNA binding protein 1
MPADTNKAF	4.23866	4.23866	2.08361	0.00212128	0.00418539	TRUE	EMC3	ER membrane protein complex subunit 3
MPPQNVGEVY	4.22859	4.22859	2.08018	0.00584753	0.0104851	TRUE	ADSS2	adenylosuccinate synthase 2
APAPPASQY	4.22245	4.22245	2.07808	8.09594e-05	0.0002414	TRUE	BCAR1	BCAR1 scaffold protein, Cas family member
SAMKAVTEL	4.222	4.222	2.07793	0.00433982	0.00801169	TRUE	YWHAH	tyrosine 3-monooxygenase/tryptophan 5-monooxygenase activation protein eta
TAIDDMEAY	4.20873	4.20873	2.07338	5.07127e-09	2.03138e-07	TRUE	SAMHD1	SAM and HD domain containing deoxynucleoside triphosphate triphosphohydrolase 1
LLREENEGY	4.20256	4.20256	2.07127	3.2121e-06	1.94281e-05	TRUE	THOC2	THO complex subunit 2
AGHLSTAQY	4.19876	4.19876	2.06996	1.1223e-06	8.63275e-06	TRUE	EIF4G1	eukaryotic translation initiation factor 4 gamma 1
HDVQVSSAY	4.19129	4.19129	2.06739	4.09275e-05	0.000137049	TRUE	TPD52L2	TPD52 like 2
NQIESKAAY	4.18548	4.18548	2.06539	3.12744e-06	1.91342e-05	TRUE	USP11	ubiquitin specific peptidase 11
LAEAGVRLL	4.1717	4.1717	2.06064	0.014061	0.0227278	TRUE	PHGDH	phosphoglycerate dehydrogenase
VVMNVVHQL	4.16901	4.16901	2.05971	0.000106878	0.000308159	TRUE	WASHC4	WASH complex subunit 4
SLANETHQL	4.16772	4.16772	2.05926	0.000494519	0.00113911	TRUE	TNIP2	TNFAIP3 interacting protein 2
VVDAVVTQV	4.15227	4.15227	2.0539	0.0083072	0.0144204	TRUE	POLR2G	RNA polymerase II subunit G
FIKDGSSTY	4.15067	4.15067	2.05334	2.42678e-05	8.86259e-05	TRUE	THEMIS2	thymocyte selection associated family member 2
IAVANAQEL	4.10855	4.10855	2.03863	1.78818e-06	1.23658e-05	TRUE	TIMM13	translocase of inner mitochondrial membrane 13
MPNGTVQRF	4.10045	4.10045	2.03578	0.000199357	0.000528383	TRUE	BPTF	bromodomain PHD finger transcription factor
NAIEGGTQL	4.09549	4.09549	2.03404	9.12546e-12	2.26602e-09	TRUE	DKC1	dyskerin pseudouridine synthase 1
QGYGQQNQY	4.09438	4.09438	2.03364	3.9334e-06	2.25692e-05	TRUE	FUS	FUS RNA binding protein
MAKENMVTF	4.0914	4.0914	2.03259	5.94374e-05	0.000188056	TRUE	PLPPR3	phospholipid phosphatase related 3
TSAPTGHTF	4.08058	4.08058	2.02878	2.20192e-06	1.45718e-05	TRUE	KIAA2013	KIAA2013
EGRPSGEAF	4.059	4.059	2.02112	2.63263e-06	1.67728e-05	TRUE	HNRNPH1; HNRNPH2	heterogeneous nuclear ribonucleoprotein H1 ; heterogeneous nuclear ribonucleoprotein H2
MPQGAPRLY	4.03802	4.03802	2.01365	0.0195707	0.0290549	TRUE	PREX1	phosphatidylinositol-3,4,5-trisphosphate dependent Rac exchange factor 1
MSDTTFKAL	4.00342	4.00342	2.00123	0.00199495	0.00396562	TRUE	CAPZA1; CAPZA2	capping actin protein of muscle Z-line subunit alpha 1 ; capping actin protein of muscle Z-line subunit alpha 2
YVAQAGLEL	3.97978	3.97978	1.99269	0.00952462	0.0162939	TRUE	GVQW3; TSPAN16	GVQW motif containing 3 ; tetraspanin 16
YVYSGVETL	3.97758	3.97758	1.99189	0.0116359	0.0192662	TRUE	NEIL3	nei like DNA glycosylase 3
LAEGSPRSL	3.97068	3.97068	1.98939	1.55452e-06	1.11119e-05	TRUE	ZNF410	zinc finger protein 410
TANDANTKY	3.96605	3.96605	1.9877	0.0112055	0.0187613	TRUE	ARFGAP2	ADP ribosylation factor GTPase activating protein 2
SLIDKTTAA	3.95747	3.95747	1.98458	1.08865e-05	4.71673e-05	TRUE	SNRPC	small nuclear ribonucleoprotein polypeptide C
ETFKEQGNAY	3.95157	3.95157	1.98243	0.133879	0.160669	TRUE	DNAJC7	DnaJ heat shock protein family (Hsp40) member C7
NAKDVAVSY	3.9414	3.9414	1.97871	2.87337e-10	2.90484e-08	TRUE	SULT1A1; SULT1A2	sulfotransferase family 1A member 1 ; sulfotransferase family 1A member 2
ALQDQLVLV	3.90597	3.90597	1.96568	0.0164941	0.0259504	TRUE	AGT	angiotensinogen
TMADQIVTV	3.89512	3.89512	1.96167	6.52499e-05	0.000203117	TRUE	STXBP3	syntaxin binding protein 3
AAVDRTTEL	3.89415	3.89415	1.96131	3.87518e-10	3.42792e-08	TRUE	BICD2	BICD cargo adaptor 2
EFMANTESY	3.89383	3.89383	1.96119	0.000949349	0.00203377	TRUE	GINS4	GINS complex subunit 4
HLKEDQTEY	3.83987	3.83987	1.94106	4.44645e-09	1.88796e-07	TRUE	HSP90AB1; HSP90AA1	heat shock protein 90 alpha family class B member 1 ; heat shock protein 90 alpha family class A member 1
IARLPSSTL	3.83226	3.83226	1.9382	0.0548887	0.073427	TRUE	KIF18B	kinesin family member 18B
AAIVAKQVL	3.81911	3.81911	1.93324	0.000141196	0.00039287	TRUE	RPL13A	ribosomal protein L13a
LLKSEKSSY	3.81529	3.81529	1.93179	9.39307e-08	1.43464e-06	TRUE	NCOA4	nuclear receptor coactivator 4
LPKDTSPGSAY	3.81278	3.81278	1.93085	0.000119357	0.000336962	TRUE	PSMD1	proteasome 26S subunit, non-ATPase 1
YPGIQRTAY	3.81146	3.81146	1.93034	0.108387	0.13355	TRUE	DTX3L	deltex E3 ubiquitin ligase 3L
SVLVSPPAV	3.80177	3.80177	1.92667	1.82916e-05	7.07342e-05	TRUE	KLF10	KLF transcription factor 10
EVAGDHIY	3.7982	3.7982	1.92531	0.0578953	0.0767718	FALSE	ELAPOR1	endosome-lysosome associated apoptosis and autophagy regulator 1
VLMEKPDVV	3.7954	3.7954	1.92425	1.31448e-06	9.82618e-06	TRUE	DDX56	DEAD-box helicase 56
MPLREGSSF	3.79493	3.79493	1.92407	0.134894	0.161614	TRUE	HES6	hes family bHLH transcription factor 6
KTIETSPSL	3.78357	3.78357	1.91975	4.69802e-05	0.000154874	TRUE	FANCI	FA complementation group I
ALADGVQKV	3.77631	3.77631	1.91698	3.75369e-06	2.18331e-05	TRUE	APOL1	apolipoprotein L1
ALLQQVHSA	3.76454	3.76454	1.91247	0.024903	0.0357223	TRUE	PROSER1	proline and serine rich 1
SAVDVHINM	3.74868	3.74868	1.90638	1.08262e-06	8.3634e-06	TRUE	BAG6	BAG cochaperone 6
SPHTGIQEY	3.74569	3.74569	1.90523	3.64799e-10	3.36725e-08	TRUE	CPQ	carboxypeptidase Q
QTSLVLTQV	3.74485	3.74485	1.90491	0.100423	0.124896	TRUE	ZHX2	zinc fingers and homeoboxes 2
LIREEKNSY	3.73726	3.73726	1.90198	6.31756e-06	3.18579e-05	TRUE	ZNF543	zinc finger protein 543
DAKNNEVSF	3.73265	3.73265	1.9002	3.30012e-07	3.53846e-06	TRUE	PTPRJ	protein tyrosine phosphatase receptor type J
HPIQTQAQY	3.72854	3.72854	1.89861	4.33762e-06	2.42975e-05	TRUE	LARP4	La ribonucleoprotein 4
GLYSGVTTV	3.716	3.716	1.89375	0.000643039	0.00145541	TRUE	RRM1	ribonucleotide reductase catalytic subunit M1
SLQSLETSV	3.70421	3.70421	1.88917	0.00634379	0.011242	TRUE	ATP2B4	ATPase plasma membrane Ca2+ transporting 4
SVLDQKILL	3.69522	3.69522	1.88566	0.0315427	0.0443772	TRUE	URB1	URB1 ribosome biogenesis homolog
KASPVSSSL	3.6904	3.6904	1.88378	9.87086e-07	7.79027e-06	TRUE	ZNF778	zinc finger protein 778
IATNGTPEL	3.68879	3.68879	1.88315	5.97557e-08	1.02761e-06	TRUE	PAK2; PAK1; PAK3	p21 (RAC1) activated kinase 2 ; p21 (RAC1) activated kinase 1 ; p21 (RAC1) activated kinase 3
SPYAAQPTSY	3.68109	3.68109	1.88013	8.25213e-05	0.000245368	TRUE	GLB1	galactosidase beta 1
YLLEQGAQV	3.66982	3.66982	1.87571	0.0601653	0.0793853	TRUE	FEM1A	fem-1 homolog A
GLTSAIQAV	3.66893	3.66893	1.87536	0.00346195	0.00650418	TRUE	GMEB1	glucocorticoid modulatory element binding protein 1
LDREQVSSY	3.66592	3.66592	1.87418	0.204785	0.23324	TRUE	PCDHGA10	protocadherin gamma subfamily A, 10
HAVGPSTSL	3.65322	3.65322	1.86917	4.71684e-05	0.000155013	TRUE	TCF12	transcription factor 12
EAIQRTEAY	3.63464	3.63464	1.86181	1.42174e-08	3.8697e-07	TRUE	SEC16A	SEC16 homolog A, endoplasmic reticulum export factor
KAFSQSSSL	3.62161	3.62161	1.85663	3.1024e-06	1.90358e-05	TRUE	ZNF7; ZNF146; ZFP90; ZNF554; ZNF879; ZNF251; ZNF891; ZNF79; ZNF664; ZNF568; ZFP69B; ZNF70; ZNF16; ZNF569; ZNF729	zinc finger protein 7 ; zinc finger protein 146 ; ZFP90 zinc finger protein ; zinc finger protein 554 ; zinc finger protein 879 ; zinc finger protein 251 ; zinc finger protein 891 ; zinc finger protein 79 ; zinc finger protein 664 ; zinc finger protein 568 ; ZFP69 zinc finger protein B ; zinc finger protein 70 ; zinc finger protein 16 ; zinc finger protein 569 ; zinc finger protein 729
AIIESGKTL	3.61923	3.61923	1.85568	0.0105341	0.0178199	TRUE	LANCL2	LanC like glutathione S-transferase 2
ILQDEQYLM	3.59222	3.59222	1.84488	0.128146	0.155017	TRUE	DCAF4	DDB1 and CUL4 associated factor 4
ALDAQLRQA	3.59121	3.59121	1.84447	0.0521884	0.0699911	TRUE	SLC38A10	solute carrier family 38 member 10
ALSDSIHTV	3.5912	3.5912	1.84447	0.00125259	0.00259693	TRUE	PRDM4	PR/SET domain 4
ALLAENSEL	3.59105	3.59105	1.84441	0.0847847	0.10676	TRUE	ATF6B	activating transcription factor 6 beta
FANIDQETY	3.58219	3.58219	1.84084	0.0615096	0.0810017	TRUE	PTK2B	protein tyrosine kinase 2 beta
FTNEGRAL	3.57101	3.57101	1.83633	1.09437e-05	4.73188e-05	TRUE	TMEM43	transmembrane protein 43
YSNNPGSSF	3.55632	3.55632	1.83038	9.6063e-12	2.26602e-09	TRUE	MS4A7	membrane spanning 4-domains A7
GLDRNAPSV	3.53967	3.53967	1.82361	1.55106e-05	6.18967e-05	TRUE	CSTF3	cleavage stimulation factor subunit 3
RLFNDPVAMV	3.53308	3.53308	1.82093	0.0169519	0.0261978	TRUE	ALG3	ALG3 alpha-1,3- mannosyltransferase
LAQTTRTAY	3.51927	3.51927	1.81528	0.146088	0.173169	TRUE	CCT8	chaperonin containing TCP1 subunit 8
TSKQDLTSF	3.5025	3.5025	1.80839	0.0290591	0.0412107	TRUE	ITGAL	integrin subunit alpha L
IPNENEAQF	3.50103	3.50103	1.80778	4.22507e-05	0.000140814	TRUE	AP1B1	adaptor related protein complex 1 subunit beta 1
QERGINESY	3.49881	3.49881	1.80686	7.43762e-12	2.26602e-09	TRUE	PPT1	palmitoyl-protein thioesterase 1
IPFNSTNKY	3.49693	3.49693	1.80609	0.0102823	0.0174634	TRUE	ATP1A3; ATP1A4; ATP1A1; ATP1A2	ATPase Na+/K+ transporting subunit alpha 3 ; ATPase Na+/K+ transporting subunit alpha 4 ; ATPase Na+/K+ transporting subunit alpha 1 ; ATPase Na+/K+ transporting subunit alpha 2
FAEDPPTSL	3.4948	3.4948	1.80521	0.135124	0.161798	TRUE	IRAK3	interleukin 1 receptor associated kinase 3
FAAVAAAAYY	3.49055	3.49055	1.80345	9.95707e-05	0.000288782	TRUE	ZFP36L2	ZFP36 ring finger protein like 2
DLAGRDLTDY	3.4822	3.4822	1.8	0.0325423	0.0456926	TRUE	ACTC1; ACTBL2; ACTG1; ACTA1; ACTA2; ACTG2; ACTB	actin alpha cardiac muscle 1 ; actin beta like 2 ; actin gamma 1 ; actin alpha 1, skeletal muscle ; actin alpha 2, smooth muscle ; actin gamma 2, smooth muscle ; actin beta
VAAPPPKNSF	3.48178	3.48178	1.79983	2.536e-05	9.15635e-05	TRUE	INPPL1	inositol polyphosphate phosphatase like 1
MPYAGGGGGPTY	3.47945	3.47945	1.79886	7.69931e-05	0.000232513	TRUE	SRRT	serrate, RNA effector molecule
VGIDLGTTY	3.47882	3.47882	1.7986	0.000182229	0.000490466	TRUE	HSPA6; HSPA8; HSPA5	heat shock protein family A (Hsp70) member 6 ; heat shock protein family A (Hsp70) member 8 ; heat shock protein family A (Hsp70) member 5
LAVEGGQSL	3.47407	3.47407	1.79663	1.15383e-09	7.98752e-08	TRUE	UBXN8	UBX domain protein 8
AVNALQSVY	3.46279	3.46279	1.79194	1.62941e-07	2.17563e-06	TRUE	CPA6	carboxypeptidase A6
VVKAGAPEL	3.46181	3.46181	1.79152	5.31784e-06	2.78073e-05	TRUE	CBX7	chromobox 7
VVKPPGSSL	3.46181	3.46181	1.79152	5.31784e-06	2.78073e-05	TRUE	BAP1	BRCA1 associated deubiquitinase 1
RIMEAIENV	3.44834	3.44834	1.7859	0.00295601	0.0056588	TRUE	PUS7L	pseudouridine synthase 7 like
KPKEDAYEY	3.44601	3.44601	1.78493	0.000118834	0.000336195	TRUE	MPHOSPH10	M-phase phosphoprotein 10
YANAKGIGY	3.43847	3.43847	1.78177	3.20096e-06	1.94281e-05	TRUE	FAM168B	family with sequence similarity 168 member B
KAVNPGRSL	3.42253	3.42253	1.77506	2.44795e-05	8.89896e-05	TRUE	BFAR	bifunctional apoptosis regulator
EVRGAEIEY	3.42208	3.42208	1.77487	0.133108	0.160016	TRUE	MYDGF	myeloid derived growth factor
GLGPPGRSV	3.40038	3.40038	1.7657	1.44244e-05	5.84407e-05	TRUE	SPTY2D1	SPT2 chromatin protein domain containing 1
ALQQQLQAV	3.38074	3.38074	1.75734	0.146347	0.173282	TRUE	HMG20B	high mobility group 20B
MPRVQTQQY	3.33015	3.33015	1.73559	3.16306e-07	3.47937e-06	TRUE	SEC31A	SEC31 homolog A, COPII coat complex component
VPIPTVNQY	3.31816	3.31816	1.73038	0.00173765	0.00348022	TRUE	SOAT1	sterol O-acyltransferase 1
GLADNTVIAKV	3.31461	3.31461	1.72884	0.0132571	0.0216665	TRUE	TARS1	threonyl-tRNA synthetase 1
EMMKVVQVY	3.30768	3.30768	1.72582	8.03005e-06	3.82238e-05	TRUE	TRIM33	tripartite motif containing 33
MPYSHPSSY	3.30573	3.30573	1.72497	0.248202	0.277187	TRUE	NIPBL	NIPBL cohesin loading factor
YVLEGKEL	3.30494	3.30494	1.72463	0.142909	0.169685	TRUE	RPS8	ribosomal protein S8
VPKPDLDSY	3.30334	3.30334	1.72392	0.00291118	0.00557801	TRUE	GINS4	GINS complex subunit 4
FSQGGALSL	3.29751	3.29751	1.72138	0.0474506	0.0643279	TRUE	LYPLA1; LYPLA2	lysophospholipase 1 ; lysophospholipase 2
NNNNNNNNN	3.28159	3.28159	1.71439	0.0042557	0.00788615	TRUE	Control protein, undisclosed	Control protein, undisclosed
AMGIAPPKV	3.28074	3.28074	1.71402	3.27418e-06	1.96914e-05	TRUE	PRPF3	pre-mRNA processing factor 3
VLDANVDKL	3.27687	3.27687	1.71232	0.0114208	0.0190168	TRUE	TBC1D9	TBC1 domain family member 9
FLQEKSPAV	3.25724	3.25724	1.70365	0.000134564	0.00037639	TRUE	UBAP2L	ubiquitin associated protein 2 like
HPNLTSMTF	3.24927	3.24927	1.70011	0.12029	0.146431	TRUE	LNPEP	leucyl and cystinyl aminopeptidase
EQRSGDITY	3.2304	3.2304	1.69171	6.34824e-09	2.32367e-07	TRUE	PLCG1	phospholipase C gamma 1
YPTQPGQGY	3.22372	3.22372	1.68873	6.50291e-07	5.80071e-06	TRUE	FUS	FUS RNA binding protein
QGYGNYNSAY	3.22254	3.22254	1.6882	0.0592363	0.0783543	TRUE	HNRNPDL	heterogeneous nuclear ribonucleoprotein D like
DAKTETAVF	3.21974	3.21974	1.68695	2.02795e-06	1.37113e-05	TRUE	PPP6R3	protein phosphatase 6 regulatory subunit 3
VAEENTRVL	3.2195	3.2195	1.68684	1.87678e-05	7.24437e-05	TRUE	USP16	ubiquitin specific peptidase 16
SQFGGGSQY	3.20983	3.20983	1.6825	6.33443e-08	1.0673e-06	TRUE	EIF3D	eukaryotic translation initiation factor 3 subunit D
ASLSSSSSL	3.19198	3.19198	1.67445	0.1128	0.138475	FALSE	FAM90A10; FAM90A13; FAM90A7; FAM90A24; FAM90A14; FAM90A8; FAM90A12; FAM90A20; FAM90A1; FAM90A15; FAM90A26; FAM90A23; FAM90A5; FAM90A9	family with sequence similarity 90 member A10 ; family with sequence similarity 90 member A13 ; family with sequence similarity 90 member A7 ; family with sequence similarity 90 member A24 ; family with sequence similarity 90 member A14 ; family with sequence similarity 90 member A8 ; family with sequence similarity 90 member A12 ; family with sequence similarity 90 member A20 ; family with seque…
EQILATAVY	3.19008	3.19008	1.67359	0.00532987	0.00964647	TRUE	MED4	mediator complex subunit 4
APREPGAVSY	3.17426	3.17426	1.66642	2.41236e-08	5.62795e-07	TRUE	NCSTN	nicastrin
TVADKIHSV	3.17168	3.17168	1.66525	8.94867e-05	0.000262767	TRUE	DUSP14	dual specificity phosphatase 14
MWALGVITY	3.16251	3.16251	1.66107	0.0017912	0.00357397	FALSE	PSKH2	protein serine kinase H2
FAVGVQQVL	3.15894	3.15894	1.65944	0.0836119	0.105409	TRUE	IPO7	importin 7
QERPSVTSY	3.15452	3.15452	1.65742	5.58026e-07	5.19601e-06	TRUE	ANAPC7	anaphase promoting complex subunit 7
QGYPGQQQGY	3.1422	3.1422	1.65177	8.20718e-06	3.85182e-05	TRUE	SS18	SS18 subunit of BAF chromatin remodeling complex
MPFSGGQDSF	3.14053	3.14053	1.65101	0.00174349	0.00348862	TRUE	CEP350	centrosomal protein 350
LAVDPNRAV	3.13743	3.13743	1.64958	1.69832e-06	1.18994e-05	TRUE	NOP16	NOP16 nucleolar protein
TVIDSQTHY	3.12593	3.12593	1.64429	1.35316e-06	1.00096e-05	TRUE	TMED3	transmembrane p24 trafficking protein 3
HAFGGNKASY	3.12085	3.12085	1.64194	2.7279e-06	1.69834e-05	TRUE	DHX8	DEAH-box helicase 8
EVNKFQMAY	3.12083	3.12083	1.64193	7.50251e-05	0.000227966	TRUE	SRP14	signal recognition particle 14
IAMATVTAL	3.11838	3.11838	1.64079	3.20738e-06	1.94281e-05	TRUE	ALDOC; ALDOA	aldolase, fructose-bisphosphate C ; aldolase, fructose-bisphosphate A
RLQEDPPVGV	3.11837	3.11837	1.64079	0.000680687	0.00152436	TRUE	UBE2B	ubiquitin conjugating enzyme E2 B
TAKAEAIVY	3.11111	3.11111	1.63743	5.25751e-06	2.76965e-05	TRUE	MRPS9	mitochondrial ribosomal protein S9
SLYEENNKL	3.10098	3.10098	1.63272	3.1233e-05	0.000109058	TRUE	GCC2	GRIP and coiled-coil domain containing 2
IADLVSKEL	3.09978	3.09978	1.63217	0.0207463	0.0304384	TRUE	ERCC2	ERCC excision repair 2, TFIIH core complex helicase subunit
SLAEPRVSV	3.09873	3.09873	1.63168	0.0180406	0.0273572	TRUE	FASN	fatty acid synthase
LLLSGAARA	3.0885	3.0885	1.6269	0.000471948	0.00109455	TRUE	PRTN3	proteinase 3
KLLDMELEM	3.07782	3.07782	1.62191	0.0123032	0.0202379	TRUE	FAH	fumarylacetoacetate hydrolase
IGYMGQTAY	3.07434	3.07434	1.62028	1.63083e-05	6.44739e-05	TRUE	DDX17	DEAD-box helicase 17
SLVDQSAAL	3.06057	3.06057	1.6138	3.94429e-06	2.25707e-05	TRUE	SIKE1	suppressor of IKBKE 1
TPYEGQRSY	3.05958	3.05958	1.61333	2.07894e-08	4.90399e-07	TRUE	UPF1	UPF1 RNA helicase and ATPase
HLAEALHQA	3.04545	3.04545	1.60666	0.0803273	0.101934	TRUE	CHID1	chitinase domain containing 1
GLLESVYEM	3.02291	3.02291	1.59594	0.115475	0.14112	TRUE	PRKDC	protein kinase, DNA-activated, catalytic subunit
DIKKEDIEY	3.01606	3.01606	1.59266	0.00250379	0.00485881	TRUE	GLRB	glycine receptor beta
LAVDKSASL	3.01489	3.01489	1.5921	3.39228e-06	2.02868e-05	TRUE	SPEN	spen family transcriptional repressor
GLYERPTAA	3.00902	3.00902	1.58929	1.98149e-06	1.3483e-05	TRUE	GFI1	growth factor independent 1 transcriptional repressor
YLTHDSPSV	2.99668	2.99668	1.58336	6.20663e-09	2.3117e-07	TRUE	SNRPC	small nuclear ribonucleoprotein polypeptide C
NAIYGEKTY	2.99496	2.99496	1.58254	0.000966107	0.00206342	TRUE	SERPINB10	serpin family B member 10
MAHSFGESY	2.99022	2.99022	1.58025	0.00069988	0.00156076	TRUE	TMC6	transmembrane channel like 6
TAYPGQTQY	2.98849	2.98849	1.57942	1.95846e-08	4.72479e-07	TRUE	EYA3	EYA transcriptional coactivator and phosphatase 3
FANLPNQVY	2.98431	2.98431	1.5774	0.00848073	0.0146856	TRUE	SEPTIN7	septin 7
YLGNINPQM	2.98329	2.98329	1.5769	4.79585e-12	2.03647e-09	TRUE	U2SURP	U2 snRNP associated SURP domain containing
FPMTMDEKY	2.98153	2.98153	1.57605	0.00847526	0.0146856	TRUE	CUL3	cullin 3
SVTEQGAEL	2.97787	2.97787	1.57428	0.0108438	0.018242	TRUE	YWHAZ	tyrosine 3-monooxygenase/tryptophan 5-monooxygenase activation protein zeta
GLQEGTHEL	2.97269	2.97269	1.57177	9.8429e-07	7.79027e-06	TRUE	SRP72	signal recognition particle 72
ALLETVNRL	2.96437	2.96437	1.56773	0.0571634	0.0759436	TRUE	GCC2	GRIP and coiled-coil domain containing 2
HIKTETVTY	2.96217	2.96217	1.56666	0.000241303	0.000617213	TRUE	TRAK2	trafficking kinesin protein 2
ALDPNIATL	2.95619	2.95619	1.56374	0.0386449	0.053344	TRUE	SREK1	splicing regulatory glutamic acid and lysine rich protein 1
ALASLIRSV	2.95441	2.95441	1.56287	0.198984	0.228224	TRUE	CPQ	carboxypeptidase Q
YANSKAVTL	2.95329	2.95329	1.56232	7.8378e-06	3.76463e-05	TRUE	WDR82	WD repeat domain 82
ALDQEIIEV	2.95178	2.95178	1.56159	0.00922115	0.0158386	TRUE	RPS17	ribosomal protein S17
RLQEDPPAGV	2.94062	2.94062	1.55612	6.95289e-07	6.12489e-06	TRUE	UBE2A	ubiquitin conjugating enzyme E2 A
FQHVGQTL	2.93743	2.93743	1.55456	0.000275721	0.000687038	TRUE	MDN1	midasin AAA ATPase 1
YLGQVTTI	2.92742	2.92742	1.54963	0.00751274	0.0131814	TRUE	UBA2	ubiquitin like modifier activating enzyme 2
HSSSIVTAY	2.92189	2.92189	1.5469	8.74006e-06	4.01627e-05	TRUE	TRRAP	transformation/transcription domain associated protein
ALVVQVAEA	2.90941	2.90941	1.54073	1.25983e-05	5.25467e-05	TRUE	HEXB	hexosaminidase subunit beta
VMDSKIVQV	2.90589	2.90589	1.53898	4.7604e-06	2.53928e-05	TRUE	KPNA6; KPNA1; KPNA5	karyopherin subunit alpha 6 ; karyopherin subunit alpha 1 ; karyopherin subunit alpha 5
TAKTESVQY	2.89966	2.89966	1.53589	1.28372e-07	1.86666e-06	TRUE	NOL12	nucleolar protein 12
VANGRIQSL	2.89635	2.89635	1.53424	0.000136419	0.000380076	TRUE	TBC1D1	TBC1 domain family member 1
DAISKTYSY	2.89322	2.89322	1.53268	5.69307e-11	1.0072e-08	TRUE	RPS2	ribosomal protein S2
RAFSQSASL	2.89162	2.89162	1.53188	0.00016432	0.000448395	TRUE	ZNF354B; ZFP69; ZNF354A	zinc finger protein 354B ; ZFP69 zinc finger protein ; zinc finger protein 354A
RGFTQSASL	2.89162	2.89162	1.53188	0.00016432	0.000448395	TRUE	ZNF843	zinc finger protein 843
SLVQGELVTA	2.88958	2.88958	1.53086	0.000546596	0.00124643	TRUE	ADD1	adducin 1
QAYSGIQQY	2.87569	2.87569	1.52391	0.000433736	0.00101524	TRUE	CELF1; CELF2	CUGBP Elav-like family member 1 ; CUGBP Elav-like family member 2
RPKKPGQSF	2.86586	2.86586	1.51897	0.000249628	0.000633923	TRUE	U2SURP	U2 snRNP associated SURP domain containing
AAMKALQAL	2.85409	2.85409	1.51303	2.63849e-05	9.48227e-05	TRUE	STAU2	staufen double-stranded RNA binding protein 2
SMSADVPLV	2.84138	2.84138	1.50659	1.52113e-06	1.09842e-05	TRUE	PCNA	proliferating cell nuclear antigen
AAQNSRLSL	2.84093	2.84093	1.50637	5.94263e-08	1.02761e-06	TRUE	HEATR5B	HEAT repeat containing 5B
VPREKSVTY	2.83607	2.83607	1.50389	8.02973e-06	3.82238e-05	TRUE	NUP98	nucleoporin 98 and 96 precursor
ILLQQQQQL	2.82443	2.82443	1.49796	0.00024899	0.000633062	TRUE	HDAC9; IRF2BP2	histone deacetylase 9 ; interferon regulatory factor 2 binding protein 2
NRPITVSY	2.82138	2.82138	1.4964	0.0002827	0.000701956	TRUE	SF3B4	splicing factor 3b subunit 4
FAEGQGRAL	2.8205	2.8205	1.49595	7.93365e-07	6.68634e-06	TRUE	PIEZO1	piezo type mechanosensitive ion channel component 1 (Er blood group)
MPYNHQHKY	2.81758	2.81758	1.49445	0.000918294	0.00197322	TRUE	FADS1	fatty acid desaturase 1
GLDPSGARLV	2.81605	2.81605	1.49367	0.0510273	0.0686508	TRUE	WDR70	WD repeat domain 70
VLHELTFQA	2.81335	2.81335	1.49229	0.320691	0.348784	TRUE	STXBP1; STXBP3	syntaxin binding protein 1 ; syntaxin binding protein 3
LPQGPLGTSF	2.80418	2.80418	1.48758	0.140327	0.167179	TRUE	TXNIP	thioredoxin interacting protein
NLDNPIQTV	2.80139	2.80139	1.48614	3.39733e-07	3.57056e-06	TRUE	NOMO1; NOMO2; NOMO3	NODAL modulator 1 ; NODAL modulator 2 ; NODAL modulator 3
HPYPHNHYM	2.78052	2.78052	1.47536	0.000765588	0.00168429	TRUE	CITED2	Cbp/p300 interacting transactivator with Glu/Asp rich carboxy-terminal domain 2
NPNSPSITY	2.76739	2.76739	1.46852	2.51893e-10	2.67385e-08	TRUE	ERH	ERH mRNA splicing and mitosis factor
QGRVNPVEY	2.76686	2.76686	1.46825	1.2601e-12	1.86572e-09	TRUE	SMPD4	sphingomyelin phosphodiesterase 4
VAKAPSQAL	2.76533	2.76533	1.46745	0.132015	0.158882	TRUE	YTHDF2	YTH N6-methyladenosine RNA binding protein F2
LAIESANEL	2.75889	2.75889	1.46409	0.000872374	0.00188408	TRUE	DDX46	DEAD-box helicase 46
EGRMIVTAY	2.75246	2.75246	1.46072	0.0011897	0.0024762	TRUE	TADA1	transcriptional adaptor 1
NMNDLVSEY	2.75102	2.75102	1.45997	0.000535636	0.00122538	TRUE	TUBB4A; TUBB6; TUBB; TUBB2A; TUBB2B; TUBB8B; TUBB8; TUBB3; TUBB4B	tubulin beta 4A class IVa ; tubulin beta 6 class V ; tubulin beta class I ; tubulin beta 2A class IIa ; tubulin beta 2B class IIb ; tubulin beta 8B ; tubulin beta 8 class VIII ; tubulin beta 3 class III ; tubulin beta 4B class IVb
YLNNSVMEY	2.73651	2.73651	1.45234	3.79937e-07	3.87143e-06	TRUE	CCNH	cyclin H
IVFVGTGQTY	2.72803	2.72803	1.44786	0.0155435	0.024774	TRUE	SRPRA	SRP receptor subunit alpha
NLQSEVEGV	2.72738	2.72738	1.44752	0.0482431	0.0652747	TRUE	VAMP8	vesicle associated membrane protein 8
TMAAIHESF	2.71627	2.71627	1.44163	2.87518e-05	0.000101903	TRUE	ICA1	islet cell autoantigen 1
MPAAGGVLY	2.71347	2.71347	1.44014	1.28349e-08	3.63313e-07	TRUE	HGS	hepatocyte growth factor-regulated tyrosine kinase substrate
GLTPHLTMV	2.69849	2.69849	1.43215	0.00569188	0.0102406	TRUE	PIK3CD	phosphatidylinositol-4,5-bisphosphate 3-kinase catalytic subunit delta
ESRQITQVY	2.69541	2.69541	1.4305	2.17762e-10	2.67385e-08	TRUE	PPP2CA; PPP2CB; PPP4C; PPP6C	protein phosphatase 2 catalytic subunit alpha ; protein phosphatase 2 catalytic subunit beta ; protein phosphatase 4 catalytic subunit ; protein phosphatase 6 catalytic subunit
TLDGSLHAV	2.6941	2.6941	1.4298	0.00076901	0.00168727	TRUE	ERN1	endoplasmic reticulum to nucleus signaling 1
FVTDTAKAL	2.68062	2.68062	1.42257	3.03941e-06	1.87577e-05	TRUE	NCSTN	nicastrin
GLATDVQTV	2.67496	2.67496	1.41952	1.42159e-09	9.14558e-08	TRUE	PSMB3	proteasome 20S subunit beta 3
LADDSVRSL	2.67343	2.67343	1.41869	2.55097e-05	9.19476e-05	TRUE	PREPL	prolyl endopeptidase like
MPAGTELTY	2.67108	2.67108	1.41742	0.00157474	0.00318094	TRUE	ASH1L	ASH1 like histone lysine methyltransferase
KLDPTKTTL	2.66286	2.66286	1.41298	1.88722e-05	7.27144e-05	TRUE	NDRG1	N-myc downstream regulated 1
KTTTIAVEV	2.65262	2.65262	1.40742	0.00139287	0.00284333	TRUE	HDLBP	high density lipoprotein binding protein
VEKALQAAY	2.63235	2.63235	1.39635	0.0102328	0.0174211	TRUE	AKR7A3; AKR7A2	aldo-keto reductase family 7 member A3 ; aldo-keto reductase family 7 member A2
LIDVARTSL	2.62946	2.62946	1.39477	0.0134451	0.0218895	TRUE	CCT6B; CCT6A	chaperonin containing TCP1 subunit 6B ; chaperonin containing TCP1 subunit 6A
LLDVARTSL	2.62946	2.62946	1.39477	0.0134451	0.0218895	TRUE	CCT6B; CCT6A	chaperonin containing TCP1 subunit 6B ; chaperonin containing TCP1 subunit 6A
RAVPVGSGL	2.62772	2.62772	1.39381	1.18118e-05	5.01528e-05	TRUE	TRIT1	tRNA isopentenyltransferase 1
VLMEMSYRL	2.62733	2.62733	1.3936	0.0307545	0.0433545	TRUE	RFWD3	ring finger and WD repeat domain 3
AAVNHISQL	2.62536	2.62536	1.39252	0.257616	0.286195	TRUE	ARMH3	armadillo like helical domain containing 3
ALAPGLPTA	2.6235	2.6235	1.3915	6.70352e-06	3.33442e-05	TRUE	NENF	neudesin neurotrophic factor
ISREEMVSY	2.62303	2.62303	1.39124	2.41013e-09	1.3465e-07	TRUE	RASGRP2	RAS guanyl releasing protein 2
GLLGAGGTVSV	2.61288	2.61288	1.38564	0.0110388	0.0185407	TRUE	TIMM50	translocase of inner mitochondrial membrane 50
QGSLSLKAY	2.61195	2.61195	1.38513	0.242395	0.270987	TRUE	EIF3H	eukaryotic translation initiation factor 3 subunit H
HGIDPTGTY	2.6092	2.6092	1.38361	2.30914e-10	2.67385e-08	TRUE	TUBB4A; TUBB; TUBB4B	tubulin beta 4A class IVa ; tubulin beta class I ; tubulin beta 4B class IVb
IQVTKVTQV	2.60785	2.60785	1.38286	1.20006e-06	9.09104e-06	TRUE	ARCN1	archain 1
FTVGGSTSL	2.57905	2.57905	1.36684	0.147599	0.17457	TRUE	NOTCH1	notch receptor 1
ELMSSLIEY	2.57824	2.57824	1.36639	0.0105958	0.0178956	TRUE	FRMD8	FERM domain containing 8
HPNLVVGGTY	2.57223	2.57223	1.36302	0.280671	0.309067	TRUE	DYNC1I1; DYNC1I2	dynein cytoplasmic 1 intermediate chain 1 ; dynein cytoplasmic 1 intermediate chain 2
GLVGSLQEV	2.56643	2.56643	1.35976	0.0107064	0.0180674	TRUE	ANAPC1	anaphase promoting complex subunit 1
SIPLKLPSL	2.56366	2.56366	1.3582	0.00862624	0.0149133	TRUE	RYR3	ryanodine receptor 3
SAYRSVNSL	2.56007	2.56007	1.35618	0.101914	0.126528	TRUE	ACSL3	acyl-CoA synthetase long chain family member 3
MLAPLSTTY	2.55782	2.55782	1.35492	0.00285251	0.00548044	TRUE	SLC16A1	solute carrier family 16 member 1
DSKVEVLTY	2.55717	2.55717	1.35455	0.00080291	0.00175008	TRUE	SNX7	sorting nexin 7
YLDPAQRGV	2.54607	2.54607	1.34827	2.1198e-06	1.4152e-05	TRUE	METTL26	methyltransferase like 26
YTIPPGHQV	2.54383	2.54383	1.347	0.00361721	0.00677788	TRUE	CYP51A1	cytochrome P450 family 51 subfamily A member 1
KLDVGNAEV	2.53499	2.53499	1.34198	1.95237e-06	1.33276e-05	TRUE	BCAP31	B cell receptor associated protein 31
FSMPHGGSL	2.51538	2.51538	1.33077	0.000606494	0.00138005	TRUE	POU4F2	POU class 4 homeobox 2
YPNSGSVSAY	2.51522	2.51522	1.33068	8.20158e-10	6.21856e-08	TRUE	FLNB	filamin B
SLAESLDQA	2.51301	2.51301	1.32941	0.119387	0.145415	TRUE	DIS3	DIS3 homolog, exosome endoribonuclease and 3'-5' exoribonuclease
QGYPTPSSSY	2.51118	2.51118	1.32836	0.385036	0.414099	TRUE	OTX1	orthodenticle homeobox 1
EPYPDDGMGY	2.50141	2.50141	1.32274	0.125318	0.151942	TRUE	NDUFB8	NADH:ubiquinone oxidoreductase subunit B8
EMNPNYTEF	2.50114	2.50114	1.32258	0.00118468	0.00247454	TRUE	GSK3B; GSK3A	glycogen synthase kinase 3 beta ; glycogen synthase kinase 3 alpha
FASHVSPEV	2.49965	2.49965	1.32173	5.85644e-05	0.000185571	TRUE	ARFGAP3	ADP ribosylation factor GTPase activating protein 3
SLADVHIEV	2.49233	2.49233	1.31749	0.139687	0.166604	TRUE	BTAF1	B-TFIID TATA-box binding protein associated factor 1
VVVQPYNSL	2.48912	2.48912	1.31564	2.36754e-07	2.93934e-06	TRUE	TUBG2; TUBG1	tubulin gamma 2 ; tubulin gamma 1
ALTDFVRSV	2.48833	2.48833	1.31518	0.192651	0.222161	TRUE	CUTA	cutA divalent cation tolerance homolog
YLDTINRSV	2.47322	2.47322	1.30639	0.125723	0.152346	TRUE	USP39	ubiquitin specific peptidase 39
VANPNSAIF	2.47317	2.47317	1.30636	0.00594249	0.0106195	TRUE	EIF4H	eukaryotic translation initiation factor 4H
FQSSAVMAL	2.47288	2.47288	1.30619	2.62644e-07	3.0637e-06	TRUE	H3C2; H3C15; H3C12; H3C3; H3C8; H3C11; H3C6; H3-7; H3-4; H3C4; H3C10; H3C14; H3C7; H3C13; H3C1	H3 clustered histone 2 ; H3 clustered histone 15 ; H3 clustered histone 12 ; H3 clustered histone 3 ; H3 clustered histone 8 ; H3 clustered histone 11 ; H3 clustered histone 6 ; H3.7 histone (putative) ; H3.4 histone, cluster member ; H3 clustered histone 4 ; H3 clustered histone 10 ; H3 clustered histone 14 ; H3 clustered histone 7 ; H3 clustered histone 13 ; H3 clustered histone 1
ALSQINTKL	2.46234	2.46234	1.30003	0.00682163	0.0120086	TRUE	CRYZL1	crystallin zeta like 1
NAISVTTSY	2.46179	2.46179	1.29971	9.87604e-06	4.38637e-05	TRUE	CTR9	CTR9 homolog, Paf1/RNA polymerase II complex component
LPHDAELAY	2.45235	2.45235	1.29417	0.0200236	0.0295825	TRUE	ZSWIM6	zinc finger SWIM-type containing 6
VFMHVSTAY	2.43493	2.43493	1.28388	0.00324519	0.00615137	TRUE	FAR1	fatty acyl-CoA reductase 1
KINEAIVAV	2.43467	2.43467	1.28372	0.00265486	0.00511458	TRUE	RTRAF	RNA transcription, translation and transport factor
LPSETIQTY	2.42291	2.42291	1.27674	3.89409e-07	3.89465e-06	TRUE	KRCC1	lysine rich coiled-coil 1
RLQGELQAV	2.42287	2.42287	1.27672	0.00206969	0.00410266	TRUE	ORAI3	ORAI calcium release-activated calcium modulator 3
CAIAQAESL	2.41906	2.41906	1.27444	0.186706	0.216192	TRUE	RPS3	ribosomal protein S3
LLAETHYQL	2.41498	2.41498	1.27201	0.0503236	0.0678542	TRUE	NASP	nuclear autoantigenic sperm protein
ITAPPSRVL	2.41397	2.41397	1.27141	6.6024e-05	0.000204626	TRUE	SCD	stearoyl-CoA desaturase
TLAESYAQY	2.40372	2.40372	1.26527	0.0478291	0.0647997	TRUE	MRPL48	mitochondrial ribosomal protein L48
GLDAARTYV	2.40274	2.40274	1.26468	0.133537	0.160351	TRUE	ZBTB39	zinc finger and BTB domain containing 39
IPIANTEKY	2.39903	2.39903	1.26245	3.59991e-06	2.11706e-05	TRUE	CCNT2	cyclin T2
FMNTELAAF	2.39898	2.39898	1.26242	0.0515834	0.0692673	TRUE	S100A11	S100 calcium binding protein A11
SVAESLNYV	2.39726	2.39726	1.26139	0.0694849	0.0902794	TRUE	ECH1	enoyl-CoA hydratase 1
QLAENLVVI	2.39179	2.39179	1.25809	0.252874	0.281812	TRUE	ACTR10	actin related protein 10
SEVILHHEY	2.38966	2.38966	1.25681	0.399934	0.428619	TRUE	SNRNP200	small nuclear ribonucleoprotein U5 subunit 200
QAITTKISY	2.3879	2.3879	1.25574	0.000214644	0.000560502	TRUE	CDIP1	cell death inducing p53 target 1
GMYPNLVHV	2.37843	2.37843	1.25001	0.0406278	0.0558994	TRUE	YTHDC2	YTH N6-methyladenosine RNA binding protein C2
KLSEFDVEM	2.36658	2.36658	1.24281	0.0835293	0.105367	TRUE	THOP1	thimet oligopeptidase 1
MPTAYNTDY	2.35616	2.35616	1.23644	0.0164087	0.0258425	TRUE	MEF2A; MEF2D	myocyte enhancer factor 2A ; myocyte enhancer factor 2D
ISAIPTRSL	2.35332	2.35332	1.2347	0.0038403	0.00715799	TRUE	ATP2B4	ATPase plasma membrane Ca2+ transporting 4
QLMEQVAQL	2.35278	2.35278	1.23436	3.55223e-06	2.10653e-05	TRUE	DCTN1	dynactin subunit 1
LPADVQTAF	2.34544	2.34544	1.22986	0.00307358	0.00585747	TRUE	PEX6	peroxisomal biogenesis factor 6
KLDEDVKMI	2.34036	2.34036	1.22673	0.00497859	0.00904928	TRUE	NFYC	nuclear transcription factor Y subunit gamma
RLNEAAVTV	2.33906	2.33906	1.22593	1.54303e-07	2.09991e-06	TRUE	CCNDBP1	cyclin D1 binding protein 1
GLAKSIHHA	2.33624	2.33624	1.22419	0.187673	0.217127	TRUE	RPS9	ribosomal protein S9
FPIEAGDMF	2.33137	2.33137	1.22118	0.0646122	0.0846217	TRUE	PDLIM5	PDZ and LIM domain 5
DQKEIISY	2.33032	2.33032	1.22053	0.118557	0.144487	TRUE	CMAS	cytidine monophosphate N-acetylneuraminic acid synthetase
FAFVTDNTY	2.3166	2.3166	1.21201	0.00452115	0.00828877	TRUE	CCNB1	cyclin B1
KIAPNTPQL	2.31644	2.31644	1.21191	7.21555e-06	3.52963e-05	TRUE	NOMO2; NOMO3; NOMO1	NODAL modulator 2 ; NODAL modulator 3 ; NODAL modulator 1
YIIDPQNGL	2.315	2.315	1.21101	0.0216664	0.0315054	TRUE	SNRK	SNF related kinase
GLDNQIQEI	2.31344	2.31344	1.21004	0.00523078	0.00948331	TRUE	PSMC1	proteasome 26S subunit, ATPase 1
MDFEGKTSF	2.31138	2.31138	1.20875	0.00304503	0.0058135	TRUE	SLC38A5	solute carrier family 38 member 5
LLLGGTALA	2.30997	2.30997	1.20788	0.005897	0.010547	TRUE	ELANE	elastase, neutrophil expressed
IPMTPTSSF	2.27923	2.27923	1.18855	3.32947e-06	1.99674e-05	TRUE	IRF2BP2	interferon regulatory factor 2 binding protein 2
FADQEVRSL	2.27878	2.27878	1.18826	0.00306955	0.00585504	TRUE	PIK3C2A	phosphatidylinositol-4-phosphate 3-kinase catalytic subunit type 2 alpha
FPAVTTAQY	2.27568	2.27568	1.1863	5.79114e-06	2.96971e-05	TRUE	VARS1	valyl-tRNA synthetase 1
LQRLENTQY	2.25634	2.25634	1.17399	3.20864e-06	1.94281e-05	TRUE	R3HDM4	R3H domain containing 4
LLPEGPPAI	2.24918	2.24918	1.1694	0.00637175	0.0112821	TRUE	HERPUD1	homocysteine inducible ER protein with ubiquitin like domain 1
VTVPPGPSL	2.24724	2.24724	1.16816	2.85429e-07	3.23491e-06	TRUE	PSMD4	proteasome 26S subunit ubiquitin receptor, non-ATPase 4
LPMKETGLMY	2.24635	2.24635	1.16758	1.25288e-10	1.8999e-08	TRUE	PRKDC	protein kinase, DNA-activated, catalytic subunit
AQYEHDLEV	2.23723	2.23723	1.16172	0.00574498	0.0103186	TRUE	RAN	RAN, member RAS oncogene family
ALIARVTNV	2.22705	2.22705	1.15513	0.0142843	0.0230464	TRUE	PYCARD	PYD and CARD domain containing
RLSEVQASL	2.21868	2.21868	1.1497	0.00391501	0.00728656	TRUE	DNAJB12	DnaJ heat shock protein family (Hsp40) member B12
YIDDTLTMV	2.21489	2.21489	1.14723	0.00431981	0.00798168	TRUE	GGNBP2	gametogenetin binding protein 2
KMMDVTVTI	2.20603	2.20603	1.14145	3.06696e-07	3.40899e-06	TRUE	NOMO2; NOMO3; NOMO1	NODAL modulator 2 ; NODAL modulator 3 ; NODAL modulator 1
LLDHAPPEI	2.2028	2.2028	1.13934	0.00453887	0.00830691	TRUE	DGKZ	diacylglycerol kinase zeta
VITETVVEV	2.2013	2.2013	1.13836	5.60434e-09	2.14676e-07	TRUE	ELF2	E74 like ETS transcription factor 2
KLHDINAQL	2.20126	2.20126	1.13833	0.293647	0.321844	TRUE	AP1B1	adaptor related protein complex 1 subunit beta 1
MGRDPGVSF	2.19648	2.19648	1.1352	4.59753e-11	8.87324e-09	TRUE	ZWINT	ZW10 interacting kinetochore protein
YADVGGKQF	2.18333	2.18333	1.12653	1.70594e-09	1.03477e-07	TRUE	SSR4	signal sequence receptor subunit 4
LPHLESQSL	2.17694	2.17694	1.1223	0.0257436	0.0368286	TRUE	DCPS	decapping enzyme, scavenger
NMLEAVHTI	2.17415	2.17415	1.12045	4.68234e-06	2.50592e-05	TRUE	TTK	TTK protein kinase
IQIMKVEEI	2.17277	2.17277	1.11954	0.0295101	0.0417945	TRUE	RPL18A	ribosomal protein L18a
LVRPGTAL	2.16665	2.16665	1.11547	0.041507	0.0570352	TRUE	DSP	desmoplakin
VLRPGTAL	2.16665	2.16665	1.11547	0.041507	0.0570352	TRUE	EPPK1	epiplakin 1
VAMPGVPAFL	2.16586	2.16586	1.11494	0.104319	0.128986	TRUE	BAG6	BAG cochaperone 6
MPAAQEGAVAF	2.16562	2.16562	1.11478	0.00144716	0.00294003	TRUE	TAPBP	TAP binding protein
YAIGNAPEL	2.15125	2.15125	1.10517	0.106574	0.131545	TRUE	BAP1	BRCA1 associated deubiquitinase 1
YPSPATTSY	2.14999	2.14999	1.10433	0.0043854	0.00806776	TRUE	EGR1	early growth response 1
VLLSTIHEL	2.14437	2.14437	1.10055	0.270517	0.299274	TRUE	THOC7	THO complex subunit 7
YPSPVTTSY	2.14435	2.14435	1.10054	0.255758	0.284876	TRUE	EGR1	early growth response 1
DAHPTLVTY	2.14403	2.14403	1.10033	1.41857e-07	1.99036e-06	TRUE	METTL3	methyltransferase 3, N6-adenosine-methyltransferase complex catalytic subunit
TAMPYLTSY	2.14389	2.14389	1.10023	0.00951178	0.0162851	TRUE	YTHDF2	YTH N6-methyladenosine RNA binding protein F2
SLATPSALL	2.14241	2.14241	1.09924	3.3916e-09	1.6745e-07	FALSE	TGIF1	TGFB induced factor homeobox 1
FMHVSTAY	2.13999	2.13999	1.0976	0.000207606	0.00054548	TRUE	FAR1	fatty acyl-CoA reductase 1
LPREGEQNF	2.13476	2.13476	1.09408	2.67597e-07	3.09819e-06	TRUE	NCKAP1L	NCK associated protein 1 like
SRQESDTVSY	2.12729	2.12729	1.08902	2.68533e-06	1.68668e-05	TRUE	TEX2	testis expressed 2
HPFHATPNTY	2.12208	2.12208	1.08548	0.00756505	0.0132623	TRUE	EZH2	enhancer of zeste 2 polycomb repressive complex 2 subunit
FTNEETVSF	2.11128	2.11128	1.07812	0.0105673	0.0178617	TRUE	CYRIB	CYFIP related Rac1 interactor B
DMAKVFVEY	2.10616	2.10616	1.07461	0.0310455	0.0437357	TRUE	UBE4A	ubiquitination factor E4A
ILDQKINEV	2.10142	2.10142	1.07136	7.38034e-07	6.44793e-06	TRUE	ODC1	ornithine decarboxylase 1
KLQELNYNL	2.09837	2.09837	1.06927	0.271228	0.299902	TRUE	STAT1	signal transducer and activator of transcription 1
VPRPLQPEY	2.0919	2.0919	1.06481	0.00845662	0.0146678	TRUE	PRKD3	protein kinase D3
ALMPVLNQV	2.08881	2.08881	1.06268	5.82904e-05	0.000184978	TRUE	EXOSC6	exosome component 6
LPSPVTAQKY	2.08694	2.08694	1.06139	7.93668e-07	6.68634e-06	TRUE	EEF2	eukaryotic translation elongation factor 2
DLKETNISY	2.08606	2.08606	1.06078	7.44565e-08	1.18851e-06	TRUE	AGPS	alkylglycerone phosphate synthase
DPRSGLVAY	2.08246	2.08246	1.05829	4.67356e-12	2.03647e-09	TRUE	MAPKBP1	mitogen-activated protein kinase binding protein 1
KTLEGIAAV	2.07542	2.07542	1.05341	0.0910069	0.113841	TRUE	DUS1L	dihydrouridine synthase 1 like
RLLENMTEV	2.07142	2.07142	1.05062	0.100492	0.124909	TRUE	PDXDC1	pyridoxal dependent decarboxylase domain containing 1
VARPDVVEM	2.06682	2.06682	1.04742	0.0372031	0.0516561	TRUE	SF3B2	splicing factor 3b subunit 2
KAHLGTAL	2.05651	2.05651	1.0402	7.60318e-06	3.68528e-05	TRUE	RPS23	ribosomal protein S23
LEAVVTSSY	2.05401	2.05401	1.03844	8.30847e-09	2.67256e-07	FALSE	USP35	ubiquitin specific peptidase 35
TPISITSSY	2.05401	2.05401	1.03844	8.30847e-09	2.67256e-07	TRUE	TLE3	TLE family member 3, transcriptional corepressor
VADTVARVL	2.05282	2.05282	1.03761	5.86625e-08	1.02761e-06	TRUE	PLK2	polo like kinase 2
ALSELATAV	2.04908	2.04908	1.03498	3.75614e-09	1.6763e-07	TRUE	C1orf43	chromosome 1 open reading frame 43
LIKEDQVEY	2.04887	2.04887	1.03483	2.77003e-09	1.4702e-07	TRUE	DOCK11	dedicator of cytokinesis 11
SGYPGPQVSY	2.04856	2.04856	1.03461	0.146215	0.173222	TRUE	PLSCR1	phospholipid scramblase 1
GQIEVVPEV	2.0466	2.0466	1.03323	3.79003e-09	1.6763e-07	TRUE	PHF3	PHD finger protein 3
AIVDKVPSV	2.04427	2.04427	1.03158	7.07647e-06	3.4857e-05	TRUE	COPG1	COPI coat complex subunit gamma 1
TIKSGDLEY	2.04346	2.04346	1.03102	1.03107e-08	3.08304e-07	TRUE	C1GALT1C1	C1GALT1 specific chaperone 1
EPNNFISTY	2.03721	2.03721	1.0266	0.0108066	0.0182083	TRUE	RPP40	ribonuclease P/MRP subunit p40
ALDTNQVLL	2.03561	2.03561	1.02546	8.46477e-09	2.6822e-07	TRUE	ZNF274	zinc finger protein 274
NQIRPGLQY	2.03488	2.03488	1.02495	2.0555e-05	7.79794e-05	TRUE	STRBP	spermatid perinuclear RNA binding protein
HPFTNKPTTF	2.03394	2.03394	1.02428	0.0750581	0.0962248	TRUE	MRPL43	mitochondrial ribosomal protein L43
YVHDDGRVSY	2.0313	2.0313	1.0224	3.44543e-06	2.05468e-05	TRUE	GMFG	glia maturation factor gamma
GLMTTVHAI	2.03106	2.03106	1.02223	3.35225e-07	3.57056e-06	TRUE	GAPDH	glyceraldehyde-3-phosphate dehydrogenase
RVAPEEHPV	2.03018	2.03018	1.02161	0.0957028	0.119235	TRUE	POTEF; ACTB; ACTG1	POTE ankyrin domain family member F ; actin beta ; actin gamma 1
FLNSEIHQV	2.02858	2.02858	1.02047	0.0392751	0.0541787	TRUE	TBC1D2	TBC1 domain family member 2
FLQEHNTTL	2.01915	2.01915	1.01375	3.54161e-09	1.6763e-07	TRUE	CCDC88C	coiled-coil domain containing 88C
ALMADMVYV	2.01737	2.01737	1.01248	2.61878e-07	3.0637e-06	TRUE	SNRNP200	small nuclear ribonucleoprotein U5 subunit 200
DPNLEFVAM	2.0083	2.0083	1.00598	2.70346e-08	6.17145e-07	TRUE	RAN	RAN, member RAS oncogene family
FQTEVGKQL	1.99725	1.99725	0.998018	1.52385e-08	3.994e-07	TRUE	ITGB2	integrin subunit beta 2
ILHDDEVTV	1.99554	1.99554	0.99678	7.56305e-07	6.5272e-06	TRUE	RPLP1	ribosomal protein lateral stalk subunit P1
VSILPGQTL	1.99553	1.99553	0.996774	0.0112559	0.0188308	TRUE	RBL1	RB transcriptional corepressor like 1
SLIAKVATA	1.99065	1.99065	0.993239	8.08711e-06	3.83235e-05	TRUE	CCT6A; CCT6B	chaperonin containing TCP1 subunit 6A ; chaperonin containing TCP1 subunit 6B
FPMTHGNTGF	1.98926	1.98926	0.992231	8.56408e-05	0.0002535	TRUE	PCBP2	poly(rC) binding protein 2
LAVHPSGVAL	1.98383	1.98383	0.988292	0.0114175	0.0190168	TRUE	ISG15	ISG15 ubiquitin like modifier
DDRPQVLSY	1.98336	1.98336	0.987948	4.90252e-05	0.000159844	TRUE	CUL7	cullin 7
ALIEDEHNL	1.98319	1.98319	0.987822	4.3984e-08	8.33733e-07	TRUE	CCDC14	coiled-coil domain containing 14
ALMDFAYTA	1.98294	1.98294	0.987638	0.00260089	0.00503345	TRUE	ZBTB7A	zinc finger and BTB domain containing 7A
SAIPHPLIM	1.98117	1.98117	0.986352	0.0460832	0.0627547	TRUE	COPS2	COP9 signalosome subunit 2
TLYEHNNEL	1.97839	1.97839	0.984326	2.67033e-09	1.45362e-07	TRUE	AAAS	aladin WD repeat nucleoporin
NLMDDIERA	1.97611	1.97611	0.982664	0.00426884	0.00790126	TRUE	CCT8	chaperonin containing TCP1 subunit 8
NPYDRGSAF	1.97557	1.97557	0.982271	2.38683e-07	2.94607e-06	TRUE	DDX1	DEAD-box helicase 1
YMNPYQLNAY	1.97148	1.97148	0.979277	0.0384239	0.0530735	TRUE	CPNE8	copine 8
LPLPAPHAQY	1.96849	1.96849	0.977093	4.55183e-05	0.000150522	TRUE	HELZ	helicase with zinc finger
EAKQELITY	1.96617	1.96617	0.975388	0.0122658	0.0202177	TRUE	RBM6	RNA binding motif protein 6
QLLDQVEQI	1.96228	1.96228	0.972532	0.136825	0.163466	TRUE	TMED4	transmembrane p24 trafficking protein 4
QLVEQVEQI	1.96228	1.96228	0.972532	0.136825	0.163466	TRUE	TMED9	transmembrane p24 trafficking protein 9
VPREATISY	1.95927	1.95927	0.970314	1.51563e-07	2.07593e-06	TRUE	PIK3CB	phosphatidylinositol-4,5-bisphosphate 3-kinase catalytic subunit beta
LLGPPPVGV	1.95853	1.95853	0.969772	1.77161e-05	6.8885e-05	TRUE	CIZ1	CDKN1A interacting zinc finger protein 1
NAAPGVDLTQL	1.95489	1.95489	0.967091	0.0165413	0.025955	TRUE	KRT10	keratin 10
IPYQDRESY	1.9522	1.9522	0.965102	0.000309441	0.000757721	TRUE	ZNF106	zinc finger protein 106
LAKQVIEY	1.94679	1.94679	0.961099	6.00207e-08	1.02761e-06	TRUE	PSMD8	proteasome 26S subunit, non-ATPase 8
RVAPEEHPVL	1.94122	1.94122	0.956965	1.40278e-07	1.9854e-06	TRUE	POTEF; ACTG1; ACTB	POTE ankyrin domain family member F ; actin gamma 1 ; actin beta
GLIDDYSMV	1.9388	1.9388	0.955167	0.0434689	0.0594616	TRUE	GPN3	GPN-loop GTPase 3
SAAFPGASL	1.93873	1.93873	0.955115	4.99942e-08	9.13062e-07	TRUE	DAZAP2	DAZ associated protein 2
FPNGVTNGY	1.93842	1.93842	0.954883	0.000286561	0.000710711	TRUE	CPM	carboxypeptidase M
LLDVPTAAV	1.93632	1.93632	0.953319	6.88821e-09	2.33048e-07	TRUE	IFI30	IFI30 lysosomal thiol reductase
ALDSQVPKV	1.93616	1.93616	0.953202	8.17856e-06	3.84991e-05	TRUE	FGD3	FYVE, RhoGEF and PH domain containing 3
ATIGELAQV	1.93124	1.93124	0.949525	0.461822	0.48949	TRUE	MTOR	mechanistic target of rapamycin kinase
FLDNSLDTV	1.92748	1.92748	0.946714	5.08943e-05	0.000164458	TRUE	SPART	spartin
VLQGKLAEV	1.92114	1.92114	0.941963	0.0115326	0.0191279	TRUE	MACF1	microtubule actin crosslinking factor 1
ELAKQITSY	1.91553	1.91553	0.937744	9.24599e-09	2.84482e-07	TRUE	CCT8	chaperonin containing TCP1 subunit 8
QERLVQAEY	1.9103	1.9103	0.9338	2.48401e-10	2.67385e-08	TRUE	PPT1	palmitoyl-protein thioesterase 1
YGTRYGASL	1.90438	1.90438	0.929321	0.0202485	0.0298732	TRUE	RPL37A	ribosomal protein L37a
AIIGGMFTV	1.90127	1.90127	0.926966	0.0787736	0.100322	TRUE	ERGIC3	ERGIC and golgi 3
ISEENFRVM	1.89862	1.89862	0.924951	2.22151e-05	8.24523e-05	TRUE	KIF11	kinesin family member 11
YPSPVATSY	1.89825	1.89825	0.924674	4.30601e-08	8.3106e-07	TRUE	EGR1	early growth response 1
SPSKPTLAY	1.89587	1.89587	0.922859	0.279681	0.308289	TRUE	CEP57	centrosomal protein 57
IAQGSYIAL	1.89242	1.89242	0.920233	0.18301	0.212428	TRUE	NOMO2; NOMO1; NOMO3	NODAL modulator 2 ; NODAL modulator 1 ; NODAL modulator 3
ILGPPGSVY	1.88894	1.88894	0.917579	2.27785e-07	2.84463e-06	TRUE	UBE2E1; UBE2E3; UBE2E2	ubiquitin conjugating enzyme E2 E1 ; ubiquitin conjugating enzyme E2 E3 ; ubiquitin conjugating enzyme E2 E2
ALDKALTSV	1.88884	1.88884	0.917498	0.0768261	0.0981949	TRUE	CUL2	cullin 2
GIIDGSPRL	1.88764	1.88764	0.91658	0.0175949	0.0268587	TRUE	RUBCNL	rubicon like autophagy enhancer
AIMEQLKEL	1.88585	1.88585	0.915214	0.00619232	0.0110103	TRUE	ODF2	outer dense fiber of sperm tails 2
GLYETVNEV	1.88307	1.88307	0.913087	9.21136e-06	4.16966e-05	TRUE	DOCK8	dedicator of cytokinesis 8
FPHSAHQKY	1.87996	1.87996	0.9107	0.0165017	0.0259504	TRUE	RPL14	ribosomal protein L14
NLDAAVYQV	1.85951	1.85951	0.894925	1.00491e-05	4.43537e-05	TRUE	SLC35A1	solute carrier family 35 member A1
FAYTGTEM	1.85729	1.85729	0.893195	0.0304715	0.0430126	TRUE	BRCC3	BRCA1/BRCA2-containing complex subunit 3
AALPNVYEV	1.85661	1.85661	0.892671	0.0167469	0.0260456	TRUE	MCM5	minichromosome maintenance complex component 5
GLIDGVVEA	1.84858	1.84858	0.886417	6.01234e-06	3.06096e-05	TRUE	HNRNPL	heterogeneous nuclear ribonucleoprotein L
VLMSLVIEM	1.84226	1.84226	0.881473	8.21892e-06	3.85182e-05	TRUE	CITED2	Cbp/p300 interacting transactivator with Glu/Asp rich carboxy-terminal domain 2
FSHAQTVVL	1.8283	1.8283	0.870501	4.64098e-05	0.000153232	TRUE	RPS27; RPS27L	ribosomal protein S27 ; ribosomal protein S27 like
TLDQKIERV	1.82292	1.82292	0.866253	0.0185427	0.0279193	TRUE	EMILIN2	elastin microfibril interfacer 2
LPNGPTAHF	1.82172	1.82172	0.865298	1.93368e-08	4.72479e-07	TRUE	RPF1	ribosome production factor 1 homolog
LPNGPTHAF	1.82172	1.82172	0.865298	1.93368e-08	4.72479e-07	TRUE	ANKRD50	ankyrin repeat domain containing 50
FLDGNEMTL	1.81982	1.81982	0.863794	8.70329e-07	7.18953e-06	TRUE	CLIC4	chloride intracellular channel 4
LANPHELSL	1.81899	1.81899	0.86314	8.8697e-06	4.06704e-05	TRUE	DDI2	DNA damage inducible 1 homolog 2
LPNDGDEKY	1.81638	1.81638	0.861064	0.0190072	0.0284171	TRUE	PDCD2L	programmed cell death 2 like
HPIEGSTTVF	1.80632	1.80632	0.853051	6.38737e-06	3.21336e-05	TRUE	FASN	fatty acid synthase
SLIEQTTAL	1.80515	1.80515	0.852117	4.00358e-08	8.01849e-07	TRUE	FGFR1OP2	FGFR1 oncogene partner 2
YPSAISTTY	1.80355	1.80355	0.850836	5.81373e-08	1.02761e-06	TRUE	MEF2C	myocyte enhancer factor 2C
YPLEGSRSY	1.8026	1.8026	0.850078	0.0285709	0.0405998	TRUE	SOCS6	suppressor of cytokine signaling 6
FLMEMGFRM	1.80206	1.80206	0.849647	0.0487397	0.0658653	TRUE	MED18	mediator complex subunit 18
SILETVTAV	1.80129	1.80129	0.84903	0.393966	0.42306	TRUE	TRIM2	tripartite motif containing 2
YPMSMYQSY	1.79782	1.79782	0.846252	0.0606458	0.07992	TRUE	LENG8	leukocyte receptor cluster member 8
AVIDVGINRV	1.79773	1.79773	0.846178	0.0644661	0.0844824	TRUE	MTHFD2	methylenetetrahydrofolate dehydrogenase (NADP+ dependent) 2, methenyltetrahydrofolate cyclohydrolase
YAAGVHSVL	1.79433	1.79433	0.843441	1.37919e-09	9.14558e-08	TRUE	AP5Z1	adaptor related protein complex 5 subunit zeta 1
FAHTNVESL	1.79233	1.79233	0.841833	1.07821e-05	4.6864e-05	TRUE	PDIA3	protein disulfide isomerase family A member 3
LPRPTPQASF	1.79027	1.79027	0.840173	0.0238257	0.0343162	TRUE	DAB2	DAB adaptor protein 2
YLHSQVVSV	1.78733	1.78733	0.837807	3.25018e-07	3.50982e-06	TRUE	TAP2	transporter 2, ATP binding cassette subfamily B member
KLQENLQQL	1.7864	1.7864	0.837057	0.225438	0.254206	TRUE	STX12	syntaxin 12
LLNEQELQL	1.78002	1.78002	0.831891	0.136028	0.162697	TRUE	XPO5	exportin 5
QILENELQI	1.78002	1.78002	0.831891	0.136028	0.162697	TRUE	FAF1	Fas associated factor 1
MMIPSQISY	1.77875	1.77875	0.830867	0.00118616	0.00247454	TRUE	EIF4G1	eukaryotic translation initiation factor 4 gamma 1
KVLERVNAV	1.77785	1.77785	0.830137	0.000114754	0.000326135	TRUE	PSME2	proteasome activator subunit 2
KIYEGQVEV	1.77449	1.77449	0.827405	6.18487e-05	0.000195104	TRUE	RPL5	ribosomal protein L5
SMFGAGLTV	1.76706	1.76706	0.821348	2.30916e-05	8.51102e-05	TRUE	ATP6V0B	ATPase H+ transporting V0 subunit b
ALVQDLAKA	1.76525	1.76525	0.819876	4.01117e-07	3.97931e-06	TRUE	CCNB1	cyclin B1
FVAEQKVEY	1.76355	1.76355	0.818485	5.03195e-08	9.13062e-07	TRUE	EIF4G1	eukaryotic translation initiation factor 4 gamma 1
DQMISRIEY	1.7635	1.7635	0.818437	3.38535e-07	3.57056e-06	TRUE	CSNK1E; CSNK1A1; CSNK1A1L; CSNK1D	casein kinase 1 epsilon ; casein kinase 1 alpha 1 ; casein kinase 1 alpha 1 like ; casein kinase 1 delta
YLYNEGLSV	1.76024	1.76024	0.815774	0.118079	0.143987	TRUE	CCNF	cyclin F
GLMDDVDFKA	1.75108	1.75108	0.808243	0.0180365	0.0273572	TRUE	HYOU1	hypoxia up-regulated 1
GLSSDLQQV	1.74914	1.74914	0.806648	1.18644e-06	9.02803e-06	TRUE	EIF3F	eukaryotic translation initiation factor 3 subunit F
ELAKQVIEY	1.74746	1.74746	0.805261	2.69588e-06	1.68831e-05	TRUE	PSMD8	proteasome 26S subunit, non-ATPase 8
AVMEQIPEI	1.74607	1.74607	0.804108	1.29748e-06	9.73339e-06	TRUE	XPO5	exportin 5
LPKNPSVVF	1.7443	1.7443	0.802649	0.0301205	0.0425474	TRUE	FRYL	FRY like transcription coactivator
FIAPTGHSL	1.73925	1.73925	0.798465	4.72487e-08	8.83673e-07	TRUE	SEPTIN6; SEPTIN11	septin 6 ; septin 11
YAANPGQLF	1.73805	1.73805	0.797473	0.134404	0.161118	TRUE	NUDT16L1	nudix hydrolase 16 like 1
YPSETTVKY	1.73624	1.73624	0.795967	2.1368e-05	7.98665e-05	TRUE	LAMC1	laminin subunit gamma 1
HPNGLQVMY	1.73382	1.73382	0.793955	1.07944e-05	4.6864e-05	TRUE	COG2	component of oligomeric golgi complex 2
SQYQGVVVY	1.73255	1.73255	0.792901	1.32113e-07	1.8951e-06	TRUE	NIP7	nucleolar pre-rRNA processing protein NIP7
NVIRDAVTY	1.72743	1.72743	0.788631	4.16527e-08	8.1707e-07	TRUE	H4C4; H4C16; H4C14; H4C15; H4C12; H4C11; H4C8; H4C9; H4C13; H4C2; H4C3; H4C1; H4C6; H4C5	H4 clustered histone 4 ; H4 histone 16 ; H4 clustered histone 14 ; H4 clustered histone 15 ; H4 clustered histone 12 ; H4 clustered histone 11 ; H4 clustered histone 8 ; H4 clustered histone 9 ; H4 clustered histone 13 ; H4 clustered histone 2 ; H4 clustered histone 3 ; H4 clustered histone 1 ; H4 clustered histone 6 ; H4 clustered histone 5
ESIKSVVSY	1.72582	1.72582	0.787282	0.0382684	0.0528931	TRUE	RANBP2; RGPD2; RGPD5; RGPD4; RGPD8; RGPD3; RGPD6	RAN binding protein 2 ; RANBP2 like and GRIP domain containing 2 ; RANBP2 like and GRIP domain containing 5 ; RANBP2 like and GRIP domain containing 4 ; RANBP2 like and GRIP domain containing 8 ; RANBP2 like and GRIP domain containing 3 ; RANBP2 like and GRIP domain containing 6
RMLPHAPGV	1.72517	1.72517	0.786742	7.70125e-06	3.71585e-05	TRUE	HDAC2; HDAC1	histone deacetylase 2 ; histone deacetylase 1
TPYKGGNLY	1.72397	1.72397	0.785737	0.168231	0.196563	TRUE	GOLGA4	golgin A4
GLIDENPGL	1.703	1.703	0.768081	2.51805e-08	5.81067e-07	TRUE	PRKDC	protein kinase, DNA-activated, catalytic subunit
HPVVGDLTY	1.69855	1.69855	0.764302	1.70098e-05	6.69977e-05	TRUE	RPUSD1	RNA pseudouridine synthase domain containing 1
DAKLSVVEY	1.69606	1.69606	0.762191	2.75799e-08	6.22896e-07	TRUE	CPSF1	cleavage and polyadenylation specific factor 1
VLAQQIATL	1.69357	1.69357	0.760064	2.45585e-05	8.91243e-05	TRUE	STXBP2	syntaxin binding protein 2
SILSGTEL	1.69243	1.69243	0.759096	0.0282549	0.0401776	FALSE	FMO4	flavin containing dimethylaniline monoxygenase 4
LPQTSHVSF	1.68994	1.68994	0.75697	1.02427e-07	1.53136e-06	TRUE	DONSON	DNA replication fork stabilization factor DONSON
IVIDPKNPL	1.68926	1.68926	0.756392	0.546954	0.574559	TRUE	CDC27	cell division cycle 27
KLMPGTYTL	1.68281	1.68281	0.75087	0.0587533	0.077861	TRUE	FBN2	fibrillin 2
FLLPTGAEA	1.6811	1.6811	0.749403	4.38776e-05	0.000146006	TRUE	CTSG	cathepsin G
EPYGKIKNY	1.68084	1.68084	0.749184	3.88206e-06	2.25181e-05	TRUE	MATR3	matrin 3
LPYNHQHEY	1.67838	1.67838	0.74707	0.00225486	0.00441611	TRUE	FADS2	fatty acid desaturase 2
EERADLIAY	1.67307	1.67307	0.742494	5.05011e-07	4.78633e-06	TRUE	CYCS	cytochrome c, somatic
ILDSRLIAA	1.67271	1.67271	0.742186	0.00126555	0.00261869	TRUE	CBX6	chromobox 6
RLQEEINEV	1.66313	1.66313	0.733898	1.81813e-05	7.05026e-05	TRUE	IKBIP	IKBKB interacting protein
ILQDRLNQV	1.66126	1.66126	0.732275	8.99631e-06	4.10735e-05	TRUE	CDC6	cell division cycle 6
QPMPYLTTY	1.6561	1.6561	0.727787	0.00237359	0.00463155	TRUE	YTHDF3	YTH N6-methyladenosine RNA binding protein F3
NLNSIVPSV	1.6548	1.6548	0.726658	0.00144488	0.0029382	TRUE	IREB2	iron responsive element binding protein 2
MGKEGDFVY	1.65225	1.65225	0.724434	1.54944e-06	1.11119e-05	TRUE	SASH1	SAM and SH3 domain containing 1
LPKEDISY	1.64389	1.64389	0.717112	5.75015e-05	0.000182748	TRUE	CD300LF	CD300 molecule like family member f
LILTPTREL	1.64293	1.64293	0.716269	0.00471161	0.00860082	TRUE	DDX59; DDX55	DEAD-box helicase 59 ; DEAD-box helicase 55
FPSTVSTVY	1.6386	1.6386	0.71246	0.0105199	0.01781	TRUE	CTU2	cytosolic thiouridylase subunit 2
RIIDTVAQV	1.63804	1.63804	0.711973	7.34832e-08	1.18185e-06	TRUE	PARP4	poly(ADP-ribose) polymerase family member 4
IAISRTPVL	1.63639	1.63639	0.710515	4.48201e-07	4.30557e-06	TRUE	GHITM	growth hormone inducible transmembrane protein
LPIGDVATQY	1.63079	1.63079	0.705572	6.01767e-07	5.41335e-06	TRUE	CCT7	chaperonin containing TCP1 subunit 7
ALDPAAQAFL	1.62915	1.62915	0.704116	0.182841	0.212348	TRUE	PPP1R15B	protein phosphatase 1 regulatory subunit 15B
QGYPDHMVF	1.62853	1.62853	0.703574	0.0570134	0.0758177	TRUE	MYO18A	myosin XVIIIA
LPYQGHNSF	1.62789	1.62789	0.703004	9.76067e-09	2.96027e-07	TRUE	TRMT11	tRNA methyltransferase 11 homolog
TAMDVVYAL	1.62632	1.62632	0.701615	0.00443188	0.00813917	TRUE	H4C5; H4C13; H4C9; H4C8; H4C6; H4C12; H4C16; H4C4; H4C3; H4C2; H4C11; H4C1; H4C14; H4C15	H4 clustered histone 5 ; H4 clustered histone 13 ; H4 clustered histone 9 ; H4 clustered histone 8 ; H4 clustered histone 6 ; H4 clustered histone 12 ; H4 histone 16 ; H4 clustered histone 4 ; H4 clustered histone 3 ; H4 clustered histone 2 ; H4 clustered histone 11 ; H4 clustered histone 1 ; H4 clustered histone 14 ; H4 clustered histone 15
IIIDSVPEV	1.60867	1.60867	0.685867	1.42503e-07	1.99036e-06	TRUE	ZHX3	zinc fingers and homeoboxes 3
IPFPEGMGGSVY	1.60526	1.60526	0.682805	0.298439	0.326425	TRUE	HIKESHI	heat shock protein nuclear import factor hikeshi
MFMKPGTLY	1.60226	1.60226	0.680107	0.00337721	0.00636186	TRUE	MPG	N-methylpurine DNA glycosylase
SPNPYQTAVY	1.60147	1.60147	0.679398	4.49449e-06	2.45442e-05	TRUE	FAM168B	family with sequence similarity 168 member B
QGFGKTNIY	1.59841	1.59841	0.676638	1.3109e-05	5.41446e-05	TRUE	STEEP1	STING1 ER exit protein 1
IPREVVAY	1.59442	1.59442	0.673029	1.56273e-05	6.21288e-05	TRUE	RBL1	RB transcriptional corepressor like 1
LGIKATSVY	1.58958	1.58958	0.668648	1.34236e-05	5.48046e-05	TRUE	KCTD9	potassium channel tetramerization domain containing 9
QQFPYGASY	1.58781	1.58781	0.667041	0.0466772	0.0634823	TRUE	ARID1B	AT-rich interaction domain 1B
YPYTETQMY	1.58211	1.58211	0.661851	7.8109e-06	3.76021e-05	TRUE	RFX3	regulatory factor X3
VLQELNVTV	1.57052	1.57052	0.651244	7.65766e-06	3.70324e-05	TRUE	PRTN3; ELANE	proteinase 3 ; elastase, neutrophil expressed
YAVSTLTTY	1.56874	1.56874	0.649607	0.0274725	0.03917	TRUE	ATP6AP1	ATPase H+ transporting accessory protein 1
TPISEHAVF	1.55814	1.55814	0.639827	4.62929e-07	4.42702e-06	TRUE	LARS1	leucyl-tRNA synthetase 1
FSYPAGTEL	1.55797	1.55797	0.639667	0.162032	0.190262	TRUE	ADGRE2	adhesion G protein-coupled receptor E2
AMIEGEIESL	1.55688	1.55688	0.63866	0.0243484	0.0350154	TRUE	USP25	ubiquitin specific peptidase 25
ALDANIARL	1.55487	1.55487	0.636791	0.225469	0.254206	TRUE	CCDC14	coiled-coil domain containing 14
LIVEPSREL	1.5496	1.5496	0.631891	4.50883e-06	2.45442e-05	TRUE	DDX1	DEAD-box helicase 1
DAAQSRVY	1.54626	1.54626	0.628784	0.0114681	0.0190774	FALSE	RGS18	regulator of G protein signaling 18
SLQANVQRL	1.54536	1.54536	0.627942	0.452689	0.48077	TRUE	RPL13	ribosomal protein L13
SMTLAIHEI	1.54485	1.54485	0.627466	4.8848e-06	2.59261e-05	TRUE	DEGS1	delta 4-desaturase, sphingolipid 1
LADHTVHVL	1.54419	1.54419	0.626853	0.0798754	0.101421	TRUE	ARHGAP11A; ARHGAP11B	Rho GTPase activating protein 11A ; Rho GTPase activating protein 11B
KLFDNTVGA	1.5439	1.5439	0.626577	0.000314523	0.000765748	TRUE	TMEM223	transmembrane protein 223
YVAHERLSY	1.5382	1.5382	0.621245	0.051453	0.0691359	TRUE	TWIST1; TWIST2	twist family bHLH transcription factor 1 ; twist family bHLH transcription factor 2
YLKNSVVAY	1.53812	1.53812	0.621163	7.50579e-05	0.000227966	TRUE	TADA1	transcriptional adaptor 1
VLYHVETEV	1.53794	1.53794	0.621001	3.37926e-05	0.000116275	TRUE	ASH2L	ASH2 like, histone lysine methyltransferase complex subunit
KVGPVPVLV	1.53657	1.53657	0.619711	0.264433	0.293461	TRUE	SEC61B	SEC61 translocon subunit beta
ALPPVLTTV	1.53576	1.53576	0.618954	2.81608e-05	0.000100311	TRUE	LARP1	La ribonucleoprotein 1, translational regulator
VGDPSVHLL	1.53527	1.53527	0.618496	1.32812e-05	5.45977e-05	TRUE	FBXL19	F-box and leucine rich repeat protein 19
NPYSNDILEY	1.53036	1.53036	0.613875	0.673141	0.697452	TRUE	CEP41	centrosomal protein 41
YPNVGKSSF	1.5294	1.5294	0.612969	3.8314e-05	0.000129317	TRUE	GTPBP4	GTP binding protein 4
ILNSTTIEI	1.52585	1.52585	0.609616	0.595666	0.622955	TRUE	TOP2A	DNA topoisomerase II alpha
RVADVIAQV	1.52297	1.52297	0.606886	2.48645e-07	2.98233e-06	TRUE	TRPM2	transient receptor potential cation channel subfamily M member 2
NLAENISRV	1.51736	1.51736	0.601559	5.45756e-06	2.8398e-05	TRUE	PYGB; PYGM; PYGL	glycogen phosphorylase B ; glycogen phosphorylase, muscle associated ; glycogen phosphorylase L
QPAAFIVTQY	1.51604	1.51604	0.600312	0.0798413	0.101421	TRUE	PTPRK	protein tyrosine phosphatase receptor type K
YPSPHAVMY	1.51502	1.51502	0.599342	5.49716e-05	0.000174969	TRUE	SRF	serum response factor
FPSSNVHVY	1.51063	1.51063	0.595149	9.07597e-06	4.13483e-05	TRUE	DNAJB12	DnaJ heat shock protein family (Hsp40) member B12
SMLDDLRNV	1.50583	1.50583	0.590554	1.13034e-07	1.67811e-06	TRUE	ITGB2	integrin subunit beta 2
VPYANAKGIGY	1.50018	1.50018	0.585132	4.97383e-05	0.000161707	TRUE	FAM168B	family with sequence similarity 168 member B
VMAPRTVLL	1.49982	1.49982	0.584786	9.18663e-05	0.000269382	TRUE	HLA-B	major histocompatibility complex, class I, B
SGNPIKVSF	1.4977	1.4977	0.582751	6.31653e-08	1.0673e-06	TRUE	FUS	FUS RNA binding protein
ALLPSSPTL	1.49615	1.49615	0.581252	2.37551e-06	1.547e-05	TRUE	BRF1	BRF1 RNA polymerase III transcription initiation factor subunit
ALADVATVL	1.49502	1.49502	0.580163	0.000106978	0.000308159	TRUE	NCSTN	nicastrin
VPKLVSEY	1.49486	1.49486	0.580014	9.22469e-07	7.47481e-06	TRUE	ADH5	alcohol dehydrogenase 5 (class III), chi polypeptide
HLVPEVPTV	1.49328	1.49328	0.578485	0.00131778	0.00271089	TRUE	ZBTB7B	zinc finger and BTB domain containing 7B
TMHASILAY	1.49275	1.49275	0.577972	0.267619	0.296665	TRUE	XPO1	exportin 1
HPTVVISAY	1.49203	1.49203	0.577273	4.84024e-07	4.608e-06	TRUE	CCT3	chaperonin containing TCP1 subunit 3
LLAEALNQV	1.4896	1.4896	0.574927	0.102355	0.127002	TRUE	PRKCD	protein kinase C delta
VMGKIFAV	1.48777	1.48777	0.573152	0.000303408	0.000747257	TRUE	KLHL8	kelch like family member 8
NAIEGLTEY	1.48646	1.48646	0.57188	2.04166e-05	7.78175e-05	TRUE	C5	complement C5
LLLAQLSDA	1.4829	1.4829	0.568418	0.11465	0.140289	TRUE	TMEM9B	TMEM9 domain family member B
KLIGQVHEV	1.47934	1.47934	0.56495	2.21022e-06	1.45718e-05	TRUE	FRY	FRY microtubule binding protein
VMFKEPVEV	1.47835	1.47835	0.563988	0.0539266	0.0721854	TRUE	BTBD2	BTB domain containing 2
ILQNKIDLV	1.47552	1.47552	0.561227	0.375115	0.404043	TRUE	EIF2S3; EIF2S3B	eukaryotic translation initiation factor 2 subunit gamma ; eukaryotic translation initiation factor 2 subunit gamma B
FLDEPTNHL	1.47525	1.47525	0.560958	0.000288378	0.000714384	TRUE	ABCF2	ATP binding cassette subfamily F member 2
LPAVNSITY	1.46797	1.46797	0.553825	2.05269e-05	7.79794e-05	TRUE	SCMH1	Scm polycomb group protein homolog 1
LPHAVQETF	1.46737	1.46737	0.553237	4.68606e-06	2.50592e-05	TRUE	RB1	RB transcriptional corepressor 1
VLIEGSINSV	1.46727	1.46727	0.553135	0.0209197	0.0305916	TRUE	ARPC4	actin related protein 2/3 complex subunit 4
ALYPNVVQV	1.46716	1.46716	0.553023	4.45903e-06	2.45442e-05	TRUE	DHX57	DExH-box helicase 57
FLEEANRVL	1.46508	1.46508	0.550984	0.435374	0.464472	TRUE	RRP8	ribosomal RNA processing 8
HPIDDLQSAY	1.45246	1.45246	0.538497	0.000769327	0.00168727	TRUE	TRIM59	tripartite motif containing 59
FPAPAKAVVY	1.45141	1.45141	0.537455	2.06877e-06	1.38987e-05	TRUE	NUP210	nucleoporin 210
FLDPNNIPKA	1.45081	1.45081	0.536855	2.38074e-05	8.74447e-05	TRUE	ALG8	ALG8 alpha-1,3-glucosyltransferase
GVMESVIAL	1.44788	1.44788	0.533944	0.0453316	0.0617709	TRUE	UNC45A	unc-45 myosin chaperone A
SPKALALEY	1.44782	1.44782	0.533883	0.129526	0.156419	TRUE	ATP13A1	ATPase 13A1
VALGNMYEL	1.44745	1.44745	0.533514	6.31207e-05	0.000197897	TRUE	PARP1	poly(ADP-ribose) polymerase 1
KLLDQMETPL	1.44384	1.44384	0.529916	6.13032e-06	3.11017e-05	TRUE	CTSG	cathepsin G
MLDPLEVHL	1.44379	1.44379	0.529858	0.0503414	0.0678542	TRUE	PRPF8	pre-mRNA processing factor 8
IPRIEDGNNF	1.44072	1.44072	0.526788	0.000660454	0.00148532	TRUE	PSME3; PSME1	proteasome activator subunit 3 ; proteasome activator subunit 1
FMATIAEGL	1.43705	1.43705	0.523113	2.09e-05	7.89513e-05	TRUE	GLYR1	glyoxylate reductase 1 homolog
TLDAGNIKL	1.43358	1.43358	0.519621	0.39995	0.428619	TRUE	PRPF40A	pre-mRNA processing factor 40 homolog A
FQKVITEY	1.4303	1.4303	0.516322	3.51363e-08	7.21742e-07	TRUE	SND1	staphylococcal nuclease and tudor domain containing 1
TMKLELAQY	1.42895	1.42895	0.514959	0.00111857	0.0023479	TRUE	ATP5F1A	ATP synthase F1 subunit alpha
GVLPNIQAV	1.4275	1.4275	0.513486	2.07654e-05	7.85826e-05	TRUE	H2AC8; H2AC6; H2AC7; H2AC4; H2AC1; H2AC21; H2AX; H2AC15; H2AC19; H2AC18; H2AC11; H2AC13; H2AJ; H2AC12; H2AC20; H2AC17; H2AC14; H2AC25; H2AC16	H2A clustered histone 8 ; H2A clustered histone 6 ; H2A clustered histone 7 ; H2A clustered histone 4 ; H2A clustered histone 1 ; H2A clustered histone 21 ; H2A.X variant histone ; H2A clustered histone 15 ; H2A clustered histone 19 ; H2A clustered histone 18 ; H2A clustered histone 11 ; H2A clustered histone 13 ; H2A.J histone ; H2A clustered histone 12 ; H2A clustered histone 20 ; H2A clustered…
ILTDITKGV	1.42141	1.42141	0.50732	2.02961e-07	2.59388e-06	TRUE	EEF2	eukaryotic translation elongation factor 2
EQGRVHVVY	1.42059	1.42059	0.50649	4.48613e-06	2.45442e-05	TRUE	ADAMTS2	ADAM metallopeptidase with thrombospondin type 1 motif 2
SLFSGKPEV	1.41787	1.41787	0.50373	0.526418	0.554358	TRUE	ZMYM3	zinc finger MYM-type containing 3
IISELVQTV	1.41772	1.41772	0.503573	0.459641	0.487422	TRUE	FUCA1	alpha-L-fucosidase 1
YQSKYEEL	1.4169	1.4169	0.502735	0.00327847	0.00620892	TRUE	KRT1	keratin 1
GIMKKAYEL	1.41619	1.41619	0.502011	0.165485	0.193995	TRUE	MEF2D; MEF2B; SRF; MEF2C; MEF2A	myocyte enhancer factor 2D ; myocyte enhancer factor 2B ; serum response factor ; myocyte enhancer factor 2C ; myocyte enhancer factor 2A
GLMKKAYEL	1.41619	1.41619	0.502011	0.165485	0.193995	TRUE	MEF2D; MEF2C; SRF; MEF2B; MEF2A	myocyte enhancer factor 2D ; myocyte enhancer factor 2C ; serum response factor ; myocyte enhancer factor 2B ; myocyte enhancer factor 2A
ILLEGTMNL	1.4159	1.4159	0.501717	1.47837e-05	5.96687e-05	TRUE	MED24	mediator complex subunit 24
SILSEVQQA	1.41559	1.41559	0.501401	0.0057924	0.010395	TRUE	PARP1	poly(ADP-ribose) polymerase 1
FGMIVSSAL	1.41316	1.41316	0.498925	0.0179702	0.0272895	TRUE	SEC11A	SEC11 homolog A, signal peptidase complex subunit
VLIDYQRNV	1.40857	1.40857	0.494229	4.95719e-10	4.20965e-08	TRUE	XPO1	exportin 1
QGFGRPSVY	1.40828	1.40828	0.493931	2.18925e-05	8.16832e-05	TRUE	MFSD14B	major facilitator superfamily domain containing 14B
YAIEVDPVL	1.40586	1.40586	0.491456	0.361613	0.390689	TRUE	NT5C3A	5'-nucleotidase, cytosolic IIIA
KLSDLQTQL	1.39728	1.39728	0.482622	0.00118686	0.00247454	TRUE	POLR2C	RNA polymerase II subunit C
RLIEESVTV	1.39728	1.39728	0.482622	0.00118686	0.00247454	TRUE	NUP160	nucleoporin 160
KMAEMLVEL	1.38712	1.38712	0.472097	0.00436243	0.00804643	TRUE	MRFAP1; MRFAP1L1	Morf4 family associated protein 1 ; Morf4 family associated protein 1 like 1
FQYSKSPSL	1.38522	1.38522	0.470117	0.00111467	0.0023479	TRUE	CEP95	centrosomal protein 95
LAYDRMPTL	1.38406	1.38406	0.468902	6.9538e-05	0.000214577	TRUE	MLC1	modulator of VRAC current 1
EIREELEQY	1.38404	1.38404	0.468884	0.00596997	0.0106596	TRUE	POLR1A	RNA polymerase I subunit A
MGKPSILTY	1.38186	1.38186	0.466606	7.28696e-06	3.54821e-05	TRUE	HDHD5	haloacid dehalogenase like hydrolase domain containing 5
KLMELLEEI	1.38185	1.38185	0.466599	0.134115	0.160862	TRUE	NAA20	N-alpha-acetyltransferase 20, NatB catalytic subunit
KPIESFNEY	1.37783	1.37783	0.462402	0.328355	0.356389	TRUE	SEC23IP; DDHD2	SEC23 interacting protein ; DDHD domain containing 2
FSSPGGLSL	1.3751	1.3751	0.459533	6.65421e-06	3.33181e-05	TRUE	MEF2D	myocyte enhancer factor 2D
AMFENFVSV	1.37148	1.37148	0.455735	0.256617	0.285527	TRUE	NCBP1	nuclear cap binding protein subunit 1
DTRNELESY	1.37007	1.37007	0.45425	0.0259171	0.037027	TRUE	HSPA5	heat shock protein family A (Hsp70) member 5
SENQSAQLSY	1.37007	1.37007	0.45425	0.0259171	0.037027	FALSE	KIF1C	kinesin family member 1C
FPSPSVATTY	1.36967	1.36967	0.453831	4.70718e-05	0.000154936	TRUE	EGR1	early growth response 1
IPLQETSLY	1.36736	1.36736	0.451391	3.69216e-05	0.000125818	TRUE	PPT1	palmitoyl-protein thioesterase 1
HAIPPTLAM	1.36451	1.36451	0.448382	0.650637	0.675784	TRUE	CNOT1	CCR4-NOT transcription complex subunit 1
FPVGSHVQY	1.36365	1.36365	0.447472	0.000175979	0.000476536	TRUE	SEZ6L2	seizure related 6 homolog like 2
YLYGQTTTY	1.36064	1.36064	0.444284	7.86731e-05	0.000235908	TRUE	TOP2A	DNA topoisomerase II alpha
FLQESNVLY	1.3534	1.3534	0.436583	0.184614	0.21402	TRUE	STAT3	signal transducer and activator of transcription 3
GLDAGLHQL	1.3533	1.3533	0.436482	0.00221015	0.00434056	TRUE	CLEC11A	C-type lectin domain containing 11A
VLKEEGVSF	1.35041	1.35041	0.433399	3.07582e-06	1.89274e-05	TRUE	PRKDC	protein kinase, DNA-activated, catalytic subunit
YAISKPEVL	1.34109	1.34109	0.42341	0.737525	0.76008	TRUE	ZNF746	zinc finger protein 746
ALRDVSEEL	1.33991	1.33991	0.422135	7.78582e-08	1.23353e-06	TRUE	TXLNA	taxilin alpha
VTLDGIPEV	1.33721	1.33721	0.419231	0.000253252	0.000640827	TRUE	ELF1	E74 like ETS transcription factor 1
YAEVGRVL	1.33605	1.33605	0.417971	0.000516754	0.00118621	TRUE	ANKRD17; ANKHD1	ankyrin repeat domain 17 ; ankyrin repeat and KH domain containing 1
RLIQESPTL	1.33338	1.33338	0.415083	2.91089e-05	0.000102997	TRUE	LPCAT3	lysophosphatidylcholine acyltransferase 3
MPNVKVAVF	1.33176	1.33176	0.413338	9.78358e-06	4.36356e-05	TRUE	DDX39B	DExD-box helicase 39B
NVIHNLATY	1.32879	1.32879	0.410114	0.244046	0.272689	TRUE	ORMDL2	ORMDL sphingolipid biosynthesis regulator 2
VADPYVVIM	1.32738	1.32738	0.40858	0.546054	0.574182	TRUE	CPSF1	cleavage and polyadenylation specific factor 1
VTIKKDVDGAY	1.32648	1.32648	0.407602	0.00675122	0.0119043	TRUE	KRT1	keratin 1
KLVTTVTEI	1.32579	1.32579	0.406857	0.00136419	0.00279284	TRUE	CAP1	cyclase associated actin cytoskeleton regulatory protein 1
TAIRSGLEL	1.32561	1.32561	0.406651	0.446173	0.474562	TRUE	PDS5A	PDS5 cohesin associated factor A
QLVDTTVEL	1.3251	1.3251	0.406097	0.00349913	0.00656822	TRUE	SF3B1	splicing factor 3b subunit 1
GMAERIPEL	1.31905	1.31905	0.399496	0.000240118	0.000614922	TRUE	ACSL3	acyl-CoA synthetase long chain family member 3
QGRTGLALY	1.31742	1.31742	0.397719	0.000261544	0.000657109	TRUE	ICMT	isoprenylcysteine carboxyl methyltransferase
ALSKEGIVAL	1.31556	1.31556	0.395675	7.80156e-05	0.000234599	TRUE	CCT6A	chaperonin containing TCP1 subunit 6A
AAVETRLSL	1.31515	1.31515	0.395229	0.000234975	0.00060467	TRUE	FBXO28	F-box protein 28
IMRELDVSY	1.30787	1.30787	0.387214	9.20937e-06	4.16966e-05	TRUE	STT3A	STT3 oligosaccharyltransferase complex catalytic subunit A
YSDDIPHAL	1.30373	1.30373	0.382641	1.74425e-05	6.82559e-05	TRUE	EIF3E	eukaryotic translation initiation factor 3 subunit E
YAAPHPLQSY	1.30253	1.30253	0.381317	5.49444e-05	0.000174969	TRUE	PRR12	proline rich 12
NMVDIIHSV	1.30122	1.30122	0.37987	0.408151	0.436813	TRUE	PCCB	propionyl-CoA carboxylase subunit beta
ILLPYVSKV	1.28615	1.28615	0.363057	0.773233	0.793414	TRUE	TMEM175	transmembrane protein 175
YAITTLHNL	1.28562	1.28562	0.362462	0.561729	0.589205	TRUE	JUP; CTNNB1	junction plakoglobin ; catenin beta 1
LLMEHIQEI	1.28415	1.28415	0.360814	0.648588	0.673985	TRUE	CDK5RAP2	CDK5 regulatory subunit associated protein 2
QGYGGSGLAF	1.27992	1.27992	0.356055	0.000465521	0.00108248	TRUE	OTX1	orthodenticle homeobox 1
SILEDPPSI	1.2773	1.2773	0.353102	0.0121335	0.020015	TRUE	INTS13	integrator complex subunit 13
VMAPRTLLL	1.27312	1.27312	0.34837	0.000662606	0.00148859	TRUE	HLA-A	major histocompatibility complex, class I, A
NPRLDLAAY	1.26968	1.26968	0.344467	0.31879	0.346904	TRUE	NUP210	nucleoporin 210
QGISPERAF	1.26731	1.26731	0.341765	0.301898	0.329866	TRUE	DAD1	defender against cell death 1
TMLDFPQHV	1.26529	1.26529	0.339463	0.00468389	0.00855757	TRUE	NLN	neurolysin
TIAEGLTLAQV	1.26419	1.26419	0.338213	0.147458	0.1745	TRUE	GLYR1	glyoxylate reductase 1 homolog
AMFGKLMTI	1.26366	1.26366	0.337606	0.0358807	0.0498853	TRUE	PDS5A	PDS5 cohesin associated factor A
YMIDPSGVSY	1.26265	1.26265	0.33646	2.2869e-05	8.45955e-05	TRUE	PSMA3	proteasome 20S subunit alpha 3
FPSPVDAAF	1.25927	1.25927	0.332591	0.000220082	0.000573292	TRUE	HPX	hemopexin
YPYEAPPSY	1.2563	1.2563	0.329177	0.00333688	0.00630267	TRUE	ARRDC1	arrestin domain containing 1
MMNVSKISF	1.2535	1.2535	0.325961	0.131952	0.158882	TRUE	SLC38A2	solute carrier family 38 member 2
LIISPTREL	1.2534	1.2534	0.325849	0.21536	0.244236	TRUE	DDX10; DDX18; DDX52; DDX54	DEAD-box helicase 10 ; DEAD-box helicase 18 ; DExD-box helicase 52 ; DEAD-box helicase 54
FAINNSKSF	1.25186	1.25186	0.32407	0.656826	0.681879	TRUE	NRAS	NRAS proto-oncogene, GTPase
KLMDQLEAL	1.25012	1.25012	0.322069	0.342404	0.370879	TRUE	VTA1	vesicle trafficking 1
FPRSNQPYY	1.24632	1.24632	0.317677	0.368464	0.397888	TRUE	CAPRIN1	cell cycle associated protein 1
VVVGDLVEV	1.24489	1.24489	0.316018	0.010838	0.018242	TRUE	ATP1A1; ATP1A2	ATPase Na+/K+ transporting subunit alpha 1 ; ATPase Na+/K+ transporting subunit alpha 2
LATRAIPEL	1.24319	1.24319	0.314052	0.000849736	0.0018408	TRUE	CTNNB1; JUP	catenin beta 1 ; junction plakoglobin
LLDDTTVTL	1.24266	1.24266	0.313433	0.00767598	0.0134346	TRUE	TBCK	TBC1 domain containing kinase
TLAQRVKEV	1.24245	1.24245	0.313193	0.332985	0.360861	TRUE	AUP1	AUP1 lipid droplet regulating VLDL assembly factor
KSLPGQNEDL	1.24125	1.24125	0.311799	2.47838e-06	1.60415e-05	TRUE	CSTA	cystatin A
DMKVDEVLY	1.23717	1.23717	0.307039	0.761975	0.782619	TRUE	MTHFS	methenyltetrahydrofolate synthetase
SLLPTTNEL	1.23369	1.23369	0.302978	0.00436964	0.00805274	TRUE	PHACTR3	phosphatase and actin regulator 3
HGFGNVHAY	1.23363	1.23363	0.302909	0.0125229	0.0205775	TRUE	CDCA7	cell division cycle associated 7
LLLDVPTAAVQA	1.23301	1.23301	0.302181	0.0129869	0.0212741	TRUE	IFI30	IFI30 lysosomal thiol reductase
FVIEGTANL	1.22902	1.22902	0.297504	0.000412376	0.000974916	TRUE	MED25	mediator complex subunit 25
GLIDRQVTV	1.22619	1.22619	0.29418	0.046728	0.0635106	TRUE	MACF1	microtubule actin crosslinking factor 1
LPYDRNISNY	1.22605	1.22605	0.294023	0.000351525	0.000846131	TRUE	NBEAL2; NBEAL1	neurobeachin like 2 ; neurobeachin like 1
TLSEVTNQL	1.22336	1.22336	0.290853	0.226796	0.255296	TRUE	SIK2	salt inducible kinase 2
DGRVITLSY	1.22321	1.22321	0.290669	0.000773102	0.00169206	TRUE	MED17	mediator complex subunit 17
VLYDQPRHV	1.22153	1.22153	0.288694	0.209114	0.237533	TRUE	MED12	mediator complex subunit 12
GLDIPTVQV	1.22084	1.22084	0.287878	1.29166e-05	5.35583e-05	TRUE	DDX49	DEAD-box helicase 49
FQAMNKEL	1.22057	1.22057	0.287558	0.0353306	0.0491848	TRUE	DSP	desmoplakin
FSTPHGLEV	1.21929	1.21929	0.286044	0.0163652	0.0258425	TRUE	GFI1; GFI1B	growth factor independent 1 transcriptional repressor ; growth factor independent 1B transcriptional repressor
KVLDFEHFL	1.21856	1.21856	0.285181	0.0873531	0.109734	TRUE	MYL6	myosin light chain 6
YSIVGQKL	1.21261	1.21261	0.27811	0.00728476	0.0128026	TRUE	ELP6	elongator acetyltransferase complex subunit 6
FAQEALTVL	1.212	1.212	0.277388	0.029026	0.0411913	TRUE	PPP2R1A	protein phosphatase 2 scaffold subunit Aalpha
VQIGDIVTV	1.20977	1.20977	0.27473	0.000693228	0.00154755	TRUE	RPS11	ribosomal protein S11
KLGELTMQL	1.20944	1.20944	0.274338	0.750146	0.772712	TRUE	C17orf49	chromosome 17 open reading frame 49
LRVAPEEHPVL	1.20934	1.20934	0.274216	0.00259956	0.00503345	TRUE	ACTB; POTEF; ACTG1	actin beta ; POTE ankyrin domain family member F ; actin gamma 1
SMDNNRSLDL	1.20889	1.20889	0.273683	0.0212782	0.0310045	TRUE	KRT3; KRT77; KRT1	keratin 3 ; keratin 77 ; keratin 1
SMDNSRNLDL	1.20889	1.20889	0.273683	0.0212782	0.0310045	TRUE	KRT2	keratin 2
YPKANIVAY	1.20851	1.20851	0.273234	1.92858e-08	4.72479e-07	TRUE	UBA2	ubiquitin like modifier activating enzyme 2
AMFDKKVQL	1.20657	1.20657	0.270917	0.237783	0.266674	TRUE	SYNM	synemin
LTVGNNKTL	1.20603	1.20603	0.270267	0.000211535	0.000553747	TRUE	KRT9	keratin 9
LTVQRETL	1.20603	1.20603	0.270267	0.000211535	0.000553747	TRUE	MET	MET proto-oncogene, receptor tyrosine kinase
ALQQAKEDL	1.20468	1.20468	0.268654	0.0105073	0.01781	TRUE	KRT1; KRT2	keratin 1 ; keratin 2
ILQEKLQEI	1.20351	1.20351	0.267246	0.0029055	0.00557215	TRUE	ARID4B	AT-rich interaction domain 4B
KLYEEINQV	1.20301	1.20301	0.266654	0.00215032	0.00423827	TRUE	CYP20A1	cytochrome P450 family 20 subfamily A member 1
YPNGVVVHY	1.20159	1.20159	0.264941	0.000279997	0.000696058	TRUE	VPS39	VPS39 subunit of HOPS complex
TERELKVAY	1.20156	1.20156	0.264913	0.000198454	0.000526647	TRUE	KANK2	KN motif and ankyrin repeat domains 2
AAVPRAAFL	1.20134	1.20134	0.264639	6.57567e-05	0.000204395	TRUE	ERP29	endoplasmic reticulum protein 29
LLFDQAYQM	1.19943	1.19943	0.262354	0.000345819	0.000833342	TRUE	ATAD2	ATPase family AAA domain containing 2
SAAMVFSAL	1.19937	1.19937	0.262283	0.00026056	0.000655413	TRUE	ATP6V0C	ATPase H+ transporting V0 subunit c
RMLDSVEKL	1.19814	1.19814	0.260798	0.126525	0.153155	TRUE	NCKAP1L	NCK associated protein 1 like
KLGPEGELL	1.19569	1.19569	0.257847	0.58531	0.612728	TRUE	SLC1A5	solute carrier family 1 member 5
GAIQAAVAL	1.19537	1.19537	0.257462	0.784669	0.803983	TRUE	GPAA1	glycosylphosphatidylinositol anchor attachment 1
YPVPDVSTY	1.19417	1.19417	0.256004	0.0503713	0.0678542	TRUE	RBM10	RNA binding motif protein 10
FDVTSRVTY	1.19308	1.19308	0.254696	0.053533	0.0717491	TRUE	RAN	RAN, member RAS oncogene family
YVDPVNKVL	1.19165	1.19165	0.252955	0.000684136	0.00153047	TRUE	PDPK1	3-phosphoinositide dependent protein kinase 1
HPIPDLTGY	1.19155	1.19155	0.25284	0.483747	0.511451	TRUE	ATP6V1B2	ATPase H+ transporting V1 subunit B2
YNIQKESTL	1.18496	1.18496	0.244833	0.00649709	0.0114849	TRUE	UBC; UBA52; RPS27A; UBB	ubiquitin C ; ubiquitin A-52 residue ribosomal protein fusion product 1 ; ribosomal protein S27a ; ubiquitin B
FGQLGREL	1.18449	1.18449	0.244268	0.715171	0.738477	TRUE	F8A2; F8A3; F8A1	coagulation factor VIII associated 2 ; coagulation factor VIII associated 3 ; coagulation factor VIII associated 1
DLKEALISY	1.18401	1.18401	0.243682	0.658878	0.683674	TRUE	SNX4	sorting nexin 4
YPVEIHEY	1.18398	1.18398	0.243642	8.49493e-06	3.9405e-05	TRUE	C1D	C1D nuclear receptor corepressor
TPVFSKARY	1.18254	1.18254	0.241891	0.00114527	0.0024002	TRUE	RPL11	ribosomal protein L11
YPKKLVQTY	1.18179	1.18179	0.240972	0.00030445	0.000748953	TRUE	TUBG2; TUBG1	tubulin gamma 2 ; tubulin gamma 1
ALNEQIARL	1.18139	1.18139	0.240488	0.01329	0.0217036	TRUE	NDC80	NDC80 kinetochore complex component
KVFDPVPVGV	1.18029	1.18029	0.239139	0.492971	0.520686	TRUE	DHX9	DExH-box helicase 9
YIMGYISKV	1.17569	1.17569	0.233513	0.00806921	0.0140533	TRUE	MYO1F	myosin IF
RLGEAEGLMKV	1.1755	1.1755	0.23328	0.546904	0.574559	TRUE	SLC38A10	solute carrier family 38 member 10
SLLDPVPEV	1.17357	1.17357	0.230904	0.00022127	0.000575681	TRUE	GCN1	GCN1 activator of EIF2AK4
ALSEQILMV	1.16942	1.16942	0.225798	0.0114752	0.0190774	TRUE	NRIP1	nuclear receptor interacting protein 1
FLQEKLQEI	1.1667	1.1667	0.222434	0.793184	0.811533	TRUE	ARID4A	AT-rich interaction domain 4A
NPPEFTQTAY	1.16274	1.16274	0.217535	0.59929	0.626436	TRUE	FAT1	FAT atypical cadherin 1
LPYNMPLAY	1.15994	1.15994	0.214047	0.000475818	0.0010992	TRUE	TMC6	transmembrane channel like 6
TANEKSTMQEL	1.15822	1.15822	0.211906	0.0181861	0.027519	TRUE	KRT9	keratin 9
VSMPVFQSL	1.15807	1.15807	0.211717	0.640736	0.666805	TRUE	EDEM2	ER degradation enhancing alpha-mannosidase like protein 2
KLNEMSYEL	1.15721	1.15721	0.210655	0.00215441	0.00423894	TRUE	PDE4DIP	phosphodiesterase 4D interacting protein
KLAENEITL	1.15598	1.15598	0.209112	0.00363118	0.00679806	TRUE	MTRF1L	mitochondrial translation release factor 1 like
FPMEIRQY	1.14962	1.14962	0.201158	0.000182279	0.000490466	TRUE	STAT1	signal transducer and activator of transcription 1
LPSEAGFAEY	1.14832	1.14832	0.199531	0.00330248	0.00624881	TRUE	TST	thiosulfate sulfurtransferase
DLHLEENSF	1.14542	1.14542	0.195878	0.124236	0.150802	TRUE	ZUP1	zinc finger containing ubiquitin peptidase 1
ALDTRVVEL	1.14366	1.14366	0.19366	0.000135212	0.000377704	TRUE	CLEC11A	C-type lectin domain containing 11A
ALAEALKEV	1.14256	1.14256	0.192269	0.0250565	0.0358984	TRUE	SHQ1	SHQ1, H/ACA ribonucleoprotein assembly factor
KSVDPTLAL	1.14113	1.14113	0.190461	0.251362	0.280274	TRUE	CLTC	clathrin heavy chain
MPRDIYQDY	1.13994	1.13994	0.188957	0.0480382	0.0650416	TRUE	NKRF	NFKB repressing factor
GVIDAYMTL	1.1392	1.1392	0.188021	0.690944	0.715199	TRUE	PRKDC	protein kinase, DNA-activated, catalytic subunit
DVKVERIEY	1.13696	1.13696	0.185185	0.0332029	0.0465586	TRUE	VPS29	VPS29 retromer complex component
KLNATNIEL	1.13459	1.13459	0.182167	3.81907e-05	0.000129106	TRUE	PSMA5	proteasome 20S subunit alpha 5
APIQVFSTY	1.13375	1.13375	0.181109	0.00228516	0.00447133	TRUE	PPP1R9B	protein phosphatase 1 regulatory subunit 9B
RLTPKLMEV	1.1331	1.1331	0.180275	0.00565727	0.0101869	TRUE	EIF3H	eukaryotic translation initiation factor 3 subunit H
MPAVKAIIY	1.12945	1.12945	0.17562	0.708792	0.732246	TRUE	FDFT1	farnesyl-diphosphate farnesyltransferase 1
ALSQDIPEI	1.12802	1.12802	0.173798	0.00475162	0.00866641	TRUE	EDC4	enhancer of mRNA decapping 4
GLKEGIPAL	1.12305	1.12305	0.167424	0.00461169	0.00843292	TRUE	EEF2	eukaryotic translation elongation factor 2
SMFDLTSEY	1.12203	1.12203	0.166111	0.310336	0.338215	TRUE	DOCK8	dedicator of cytokinesis 8
SLLGGDVVSV	1.11998	1.11998	0.163468	0.0572286	0.0759827	TRUE	TSC22D3	TSC22 domain family member 3
FPNIPGKSL	1.11628	1.11628	0.158702	0.354535	0.383628	TRUE	DEGS1	delta 4-desaturase, sphingolipid 1
GMLDGLVNV	1.11582	1.11582	0.158103	0.387298	0.416321	TRUE	DNAJC10	DnaJ heat shock protein family (Hsp40) member C10
FQDPVPLTV	1.11518	1.11518	0.15727	0.0299491	0.042388	TRUE	TRIM24	tripartite motif containing 24
GLLGNVAEV	1.10938	1.10938	0.149749	0.000450071	0.00105	TRUE	ZER1	zyg-11 related cell cycle regulator
VLIDEVESL	1.10451	1.10451	0.143413	0.898842	0.909987	TRUE	TRIP13	thyroid hormone receptor interactor 13
SLQDEIQRV	1.10406	1.10406	0.142813	0.00061166	0.00139031	TRUE	WDR3	WD repeat domain 3
HAYLSKNSL	1.10277	1.10277	0.141132	0.0686827	0.0893464	TRUE	CAP1	cyclase associated actin cytoskeleton regulatory protein 1
VIDQKVYEI	1.09996	1.09996	0.137445	0.131305	0.158297	TRUE	EIF3L	eukaryotic translation initiation factor 3 subunit L
KQYGNEVFL	1.09856	1.09856	0.135615	0.842634	0.858403	TRUE	CCT8	chaperonin containing TCP1 subunit 8
ALLEQVNAL	1.09806	1.09806	0.134952	0.00209729	0.0041419	TRUE	DCTN3	dynactin subunit 3
ALLEMDARL	1.09722	1.09722	0.133855	0.0431105	0.0590855	TRUE	EXOSC4	exosome component 4
YARDETEFY	1.09666	1.09666	0.133113	0.242139	0.270844	TRUE	RPL35A	ribosomal protein L35a
ATIPPISSL	1.09588	1.09588	0.132095	0.79258	0.811306	TRUE	MMS22L	MMS22 like, DNA repair protein
YSLPNAPTL	1.09389	1.09389	0.129466	0.0208876	0.0305823	TRUE	TPGS2	tubulin polyglutamylase complex subunit 2
EGIHTGQFVY	1.09066	1.09066	0.125204	0.0011166	0.0023479	TRUE	RPL8	ribosomal protein L8
GLSETILAV	1.08986	1.08986	0.124146	0.0100039	0.0170726	TRUE	NUP155	nucleoporin 155
SLADFMQEV	1.08857	1.08857	0.122437	0.439963	0.469132	TRUE	CNOT1	CCR4-NOT transcription complex subunit 1
LPKNDLITY	1.08705	1.08705	0.120418	0.00323217	0.00613217	TRUE	HECTD1	HECT domain E3 ubiquitin protein ligase 1
RLPEAIEEV	1.08227	1.08227	0.114061	0.0992724	0.123538	TRUE	GRHPR	glyoxylate and hydroxypyruvate reductase
LPFSSMPTAY	1.0821	1.0821	0.113838	0.775893	0.795759	TRUE	MEF2D	myocyte enhancer factor 2D
VLMTEDIKL	1.07945	1.07945	0.110299	0.121621	0.147797	TRUE	EIF4G1	eukaryotic translation initiation factor 4 gamma 1
NPIDHVSFY	1.07345	1.07345	0.102256	0.924093	0.932438	TRUE	SAMHD1	SAM and HD domain containing deoxynucleoside triphosphate triphosphohydrolase 1
GLSTEGIYRV	1.07208	1.07208	0.100408	0.0432669	0.0592379	TRUE	ARHGAP35	Rho GTPase activating protein 35
VAIIARTDL	1.07202	1.07202	0.100337	0.0375324	0.0520452	TRUE	IMPDH1; IMPDH2	inosine monophosphate dehydrogenase 1 ; inosine monophosphate dehydrogenase 2
MPRLEVQSF	1.07032	1.07032	0.098042	0.327605	0.355757	TRUE	PIKFYVE	phosphoinositide kinase, FYVE-type zinc finger containing
FPALPGSSY	1.06907	1.06907	0.096358	0.0877389	0.110089	TRUE	CNOT2	CCR4-NOT transcription complex subunit 2
QGIYLTNRY	1.06791	1.06791	0.0947914	0.372209	0.40132	TRUE	GPR35	G protein-coupled receptor 35
LPHVHTVSY	1.06781	1.06781	0.0946555	0.0102502	0.0174368	TRUE	TPP1	tripeptidyl peptidase 1
SLSPIYPAA	1.06637	1.06637	0.0927031	0.941598	0.946503	TRUE	LIG1	DNA ligase 1
ILDGNQLHI	1.0657	1.0657	0.0917952	0.905894	0.916252	TRUE	CSDE1	cold shock domain containing E1
IAIIPSKKL	1.0639	1.0639	0.0893631	0.206633	0.235092	TRUE	RPS17	ribosomal protein S17
LALLLQAKL	1.0639	1.0639	0.0893631	0.206633	0.235092	TRUE	MTX1	metaxin 1
ILGIQPPSV	1.06126	1.06126	0.0857716	0.0749246	0.0961117	TRUE	SCAF8	SR-related CTD associated factor 8
FVTSSHLQL	1.05803	1.05803	0.0813814	0.280679	0.309067	TRUE	URB1	URB1 ribosome biogenesis homolog
GVIDGHIYAV	1.05646	1.05646	0.0792399	0.0335491	0.0468892	TRUE	KEAP1	kelch like ECH associated protein 1
FLDPRPLTV	1.05512	1.05512	0.0774047	0.154115	0.181568	TRUE	CYP1B1	cytochrome P450 family 1 subfamily B member 1
FSVTGRVL	1.05358	1.05358	0.0752975	0.353676	0.382893	TRUE	NOMO1; NOMO3; NOMO2	NODAL modulator 1 ; NODAL modulator 3 ; NODAL modulator 2
SASESILEL	1.05276	1.05276	0.0741703	0.847443	0.862474	TRUE	NCAPD3	non-SMC condensin II complex subunit D3
KLAEGVLDV	1.05263	1.05263	0.0739929	0.854722	0.868218	TRUE	PRR14L	proline rich 14 like
KIPPVTPSI	1.04617	1.04617	0.0651173	0.888085	0.899955	TRUE	ARRDC4	arrestin domain containing 4
ALADFLPVM	1.04537	1.04537	0.064017	0.928124	0.935616	TRUE	MED23	mediator complex subunit 23
YLDEYIARM	1.04404	1.04404	0.0621737	0.644657	0.670228	TRUE	TSC2	TSC complex subunit 2
SLHDAIMIV	1.04397	1.04397	0.0620766	0.196724	0.225876	TRUE	CCT7	chaperonin containing TCP1 subunit 7
LLFKEGVMV	1.04323	1.04323	0.0610568	0.866771	0.879195	TRUE	RPS10	ribosomal protein S10
VLSNVEVTL	1.04078	1.04078	0.05767	0.768244	0.788676	TRUE	DYNC1H1	dynein cytoplasmic 1 heavy chain 1
SLSDTVEKL	1.0364	1.0364	0.0515756	0.948623	0.953112	TRUE	DCTN1	dynactin subunit 1
MANGAVIHL	1.0361	1.0361	0.0511571	0.928884	0.935938	TRUE	SF3A1	splicing factor 3a subunit 1
FPLDKAVAY	1.03573	1.03573	0.0506444	0.600837	0.627745	TRUE	PPIP5K1; PPIP5K2	diphosphoinositol pentakisphosphate kinase 1 ; diphosphoinositol pentakisphosphate kinase 2
MPTVHYEF	1.03358	1.03358	0.047653	0.567351	0.594514	TRUE	ACTL6A	actin like 6A
GLFQGKTPL	1.03318	1.03318	0.0470946	0.899545	0.910264	TRUE	TPX2	TPX2 microtubule nucleation factor
NPIGILTTSY	1.03292	1.03292	0.0467317	0.487148	0.514792	TRUE	PPTC7	protein phosphatase targeting COQ7
AAFPGASLY	1.03186	1.03186	0.0452415	0.0865321	0.108767	TRUE	DAZAP2	DAZ associated protein 2
SLTGRLDEV	1.02627	1.02627	0.0374125	0.483643	0.511451	TRUE	STAT6	signal transducer and activator of transcription 6
ALAEIAKAEL	1.0231	1.0231	0.0329522	0.308607	0.336677	TRUE	SFPQ	splicing factor proline and glutamine rich
IMKLDIEQY	1.02246	1.02246	0.0320514	0.758037	0.779706	TRUE	GPD2	glycerol-3-phosphate dehydrogenase 2
SILEHQIQV	1.02197	1.02197	0.0313528	0.271509	0.299902	TRUE	MCM4	minichromosome maintenance complex component 4
SLLEQHINI	1.02197	1.02197	0.0313528	0.271509	0.299902	TRUE	ATP11C	ATPase phospholipid transporting 11C
KLAENIDAQL	1.02166	1.02166	0.030912	0.720284	0.743395	TRUE	NUP62	nucleoporin 62
FPMEKLSSF	1.01976	1.01976	0.0282317	0.91626	0.926295	TRUE	HECTD1	HECT domain E3 ubiquitin protein ligase 1
ALSPHNILL	1.01928	1.01928	0.0275569	0.939339	0.945126	TRUE	TBCK	TBC1 domain containing kinase
SLYDYNPNL	1.01782	1.01782	0.0254777	0.453753	0.481659	TRUE	EIF3C; EIF3CL	eukaryotic translation initiation factor 3 subunit C ; eukaryotic translation initiation factor 3 subunit C like
FSSPSFQTL	1.01522	1.01522	0.0217899	0.827476	0.843771	TRUE	TBC1D22B	TBC1 domain family member 22B
AQSELDIYL	1.01489	1.01489	0.0213303	0.972191	0.975714	TRUE	SMC4	structural maintenance of chromosomes 4
VLDVDLQGV	1.01185	1.01185	0.017	0.975684	0.978449	TRUE	GUK1	guanylate kinase 1
GLMQEKIYI	1.01083	1.01083	0.0155357	0.821839	0.838829	TRUE	DNMT1	DNA methyltransferase 1
FEMLPSSEF	1.00793	1.00793	0.0113959	0.918855	0.927705	FALSE	NXT1	nuclear transport factor 2 like export factor 1
MPVETFSEF	1.00793	1.00793	0.0113959	0.918855	0.927705	TRUE	UBR4	ubiquitin protein ligase E3 component n-recognin 4
SLAEVAGLQV	1.00744	1.00744	0.0106927	0.798049	0.816116	TRUE	PREX1	phosphatidylinositol-3,4,5-trisphosphate dependent Rac exchange factor 1
VIDGHIYAV	1.00656	1.00656	0.00944031	0.981499	0.983816	TRUE	KEAP1	kelch like ECH associated protein 1
HAIQGTLSY	1.00601	1.00601	0.00863825	0.995517	0.996456	TRUE	NOTCH2	notch receptor 2
RLFDEPQLA	1.00492	1.00492	0.00707351	0.984804	0.986663	TRUE	BTBD1; BTBD2	BTB domain containing 1 ; BTB domain containing 2
SIIGSARSL	1.00311	1.00311	0.00448336	0.989897	0.991298	TRUE	MRPL11	mitochondrial ribosomal protein L11
LPINHQIIY	1.00278	1.00278	0.00400921	0.936525	0.943189	TRUE	PSMD7	proteasome 26S subunit, non-ATPase 7
YPLEDHTEF	1.00149	1.00149	0.00215	0.938473	0.944703	TRUE	MADD	MAP kinase activating death domain
SAALGMVRL	1.00083	1.00083	0.00119009	0.99851	0.99851	TRUE	SERPINB12	serpin family B member 12
LPFPGRSASY	1.00013	1.00013	0.00019391	0.997196	0.997666	TRUE	TASOR2	transcription activation suppressor family member 2
					Peptides in IEDB	1101
					Peptides total	1115
						0.987444
